# Supplementary material for: Wagging the long tail of drivers of prostate cancer
Source: PLoS Genet. 2019 Jan 17;15(1):e1007820. doi: 10.1371/journal.pgen.1007820 (PMC6336235; doi:10.1371/journal.pgen.1007820)
Supplement: S1 Table — (TXT) [file pgen.1007820.s001.txt]

Substitution_name	Selection_intensity	Substitution_frequency	Mutation_rate	Prop_tumors_with_specific_mut	Prop_of_tumors_with_this_gene_mutated
FOXA1 R261G	258989.526010665	5	1.98313738817226e-08	0.00494071146245059	0.0405138339920949
SPOP W131G	248189.289971289	13	5.64138192011141e-08	0.0128458498023715	0.0889328063241107
SPOP Y87S	173528.173251007	2	1.24870102905768e-08	0.00197628458498024	0.0889328063241107
SPOP F133V	172521.51752312	10	6.25289603515786e-08	0.00988142292490119	0.0889328063241107
SPOP F133C	165894.678626861	6	3.91001645338882e-08	0.00592885375494071	0.0889328063241107
TBC1D4 P457R	153776.342804577	2	1.29670050054347e-08	0.00197628458498024	0.00988142292490119
NOS2 A 26087772 C NCSNV	144491.532314533	2	1.38278183549456e-08	0.00197628458498024	0.0118577075098814
GSG1L A68P	123367.271203896	2	1.60671560994097e-08	0.00197628458498024	0.00395256916996047
SPOP F102C	110715.930257368	4	3.91001645338882e-08	0.00395256916996047	0.0889328063241107
SPOP F102V	103736.079940165	6	6.25289603515786e-08	0.00592885375494071	0.0889328063241107
CUL3 M299R	99008.6247799652	5	5.04251181572945e-08	0.00494071146245059	0.0128458498023715
ZNF208 V577G	94490.4255110622	3	3.2216410972472e-08	0.00296442687747036	0.0276679841897233
PRSS48 L62W	90905.8199345503	4	4.3870031432826e-08	0.00395256916996047	0.0108695652173913
ARID1B A460G	86029.9018357782	2	2.33880670613929e-08	0.00197628458498024	0.0187747035573123
TP53 R273L	80906.4564139259	4	5.7354873296657e-08	0.00395256916996047	0.150197628458498
ROCK1 T518S	76037.3811192108	2	2.61980686593801e-08	0.00197628458498024	0.00889328063241107
PRKDC R2910S	61192.2632045763	2	3.32491166568818e-08	0.00197628458498024	0.0296442687747036
SPOP Y87N	60807.2140782537	4	7.11923931264885e-08	0.00395256916996047	0.0889328063241107
GUCY2C G549R	57219.6870937311	2	3.47791207727185e-08	0.00197628458498024	0.00790513833992095
BRAF G469A	48243.1888452162	3	6.21539137032789e-08	0.00296442687747036	0.0128458498023715
SPOP F133I	47884.5217800724	4	9.0405227590414e-08	0.00395256916996047	0.0889328063241107
MLLT10 V463E	47298.2939575444	3	6.31431378990064e-08	0.00296442687747036	0.00889328063241107
PYGB P398R	46224.400476183	2	4.3051946320762e-08	0.00197628458498024	0.00790513833992095
PDE3A A98E	45643.7135246348	2	4.35996603768001e-08	0.00197628458498024	0.00790513833992095
CTNNB1 T41A	45452.3426235122	5	1.11624116774934e-07	0.00494071146245059	0.0286561264822134
NLRC4 I591N	44410.8751515525	2	4.45881478377764e-08	0.00197628458498024	0.00296442687747036
VEGFB T187P	43832.3977826681	2	4.52662353742202e-08	0.00197628458498024	0.00494071146245059
RHOA L22R	41059.8453764467	2	4.82271340456231e-08	0.00197628458498024	0.00296442687747036
SPOP F133S	39182.1178205394	4	1.10484356905188e-07	0.00395256916996047	0.0889328063241107
CTNNB1 K335I	37892.2741442096	2	5.36394574046159e-08	0.00197628458498024	0.0286561264822134
ZMYM5 D53E	35705.3084544064	3	8.34785713150716e-08	0.00296442687747036	0.00691699604743083
ZNF100 V314E	35009.3446391374	2	5.67869020651046e-08	0.00197628458498024	0.00691699604743083
ZNF681 I330R	34164.8423666564	2	5.83646365308707e-08	0.00197628458498024	0.00988142292490119
SLITRK5 Q797P	33823.2208902097	2	5.89541313447643e-08	0.00197628458498024	0.00988142292490119
ZNF714 F200Y	33632.9546610179	4	1.18457300437305e-07	0.00395256916996047	0.00988142292490119
APCS K136R	33572.5186767658	4	1.18317005008677e-07	0.00395256916996047	0.00691699604743083
CTNND2 M934R	33423.3001614855	2	5.97190773224416e-08	0.00197628458498024	0.0108695652173913
KRTAP13-3 T136A	32696.300232335	5	1.52237746729201e-07	0.00494071146245059	0.00988142292490119
DLC1 S741T	32435.9833770392	4	1.23567130706326e-07	0.00395256916996047	0.0158102766798419
HRNR S245T	32380.5343523888	4	1.24276834221812e-07	0.00395256916996047	0.0197628458498024
COL5A1 T348K	31266.378345924	2	6.48747430530964e-08	0.00197628458498024	0.0266798418972332
ZNF578 S283G	30749.4260759554	4	1.29436716860841e-07	0.00395256916996047	0.00889328063241107
SPOP F133L	30202.0824053285	12	4.28156393281257e-07	0.0118577075098814	0.0889328063241107
ZNF492 V11L	30002.2875959138	2	6.64622189387977e-08	0.00197628458498024	0.00988142292490119
KRTAP13-3 R133K	29484.7665876509	6	2.02483101528241e-07	0.00592885375494071	0.00988142292490119
ZNF195 D581E	27037.2604392306	2	7.34578111600246e-08	0.00197628458498024	0.00592885375494071
KRTAP13-3 S137F	26043.5508241589	6	2.29237826547279e-07	0.00592885375494071	0.00988142292490119
MYEOV L307I	22658.8307169077	4	1.75478974591238e-07	0.00395256916996047	0.00790513833992095
TP53 C135W	22550.7150696869	2	1.03006995962718e-07	0.00197628458498024	0.150197628458498
RNF17 T 25376711 A NCSNV	22347.9931509721	2	8.89597652888e-08	0.00197628458498024	0.00691699604743083
CTNNB1 D32Y	22095.9109760365	2	9.19862967915952e-08	0.00197628458498024	0.0286561264822134
SPOP K129E	22048.6573067048	2	9.82757387422132e-08	0.00197628458498024	0.0889328063241107
BRAF K601E	21151.3532147021	2	9.45566293733362e-08	0.00197628458498024	0.0128458498023715
NBPF3 Q321E	21114.5604472289	2	9.47213971925044e-08	0.00197628458498024	0.0128458498023715
TRAPPC6B E26G	20770.7922068453	3	1.43358503819756e-07	0.00296442687747036	0.00592885375494071
MED12 L1224F	20335.4312027003	7	3.48232896671677e-07	0.00691699604743083	0.0266798418972332
ARID1A P1756R	20220.0778264017	2	9.93088563004243e-08	0.00197628458498024	0.016798418972332
FOXA1 R219S	20101.642796306	2	1.02360484440519e-07	0.00197628458498024	0.0405138339920949
OBSCN A7950G	19804.8138448248	2	1.06637367040709e-07	0.00197628458498024	0.0652173913043478
SPOP Y87C	19746.3468978876	3	1.64512148633368e-07	0.00296442687747036	0.0889328063241107
ARHGAP11B E78D	19330.5714439416	2	1.02438702994632e-07	0.00197628458498024	0.00296442687747036
AR L702H	19192.6222154077	10	5.40496076612202e-07	0.00988142292490119	0.0523715415019763
ZNF611 A674G	18901.5605819975	2	1.05494919227123e-07	0.00197628458498024	0.00988142292490119
ZNF99 A35S	18830.1960505157	2	1.07285272115929e-07	0.00197628458498024	0.0227272727272727
PIK3CA Q546P	18691.3871021872	2	1.08962516835636e-07	0.00197628458498024	0.0306324110671937
LMTK2 L16V	18641.0592617258	2	1.07720960222923e-07	0.00197628458498024	0.016798418972332
SF3B1 K700E	18410.5471924316	2	1.08524892920861e-07	0.00197628458498024	0.0118577075098814
YJEFN3 I222T	17828.9646912418	3	1.67013045653016e-07	0.00296442687747036	0.00592885375494071
ZNF678 K491E	17761.3849109607	3	1.67815074842414e-07	0.00296442687747036	0.00691699604743083
MAP2K4 V332E	17506.4834828899	2	1.13562054157207e-07	0.00197628458498024	0.00691699604743083
TP63 G314A	17408.0565021445	2	1.14545733845634e-07	0.00197628458498024	0.00988142292490119
ARHGAP11A D78E	17055.3656296178	3	1.74761902082107e-07	0.00296442687747036	0.00691699604743083
ZNF107 S383P	16863.1663325645	3	1.77813759119848e-07	0.00296442687747036	0.0128458498023715
LY75 T 160710869 A NCSNV	16583.4426295592	2	1.20121773008087e-07	0.00197628458498024	0.00889328063241107
RPL19 N66S	16329.3555550612	2	1.21146239080608e-07	0.00197628458498024	0.00197628458498024
TP53 C141G	15943.1563296747	2	1.45697713056737e-07	0.00197628458498024	0.150197628458498
PCP4L1 K64R	15910.8738519238	2	1.24455682653975e-07	0.00197628458498024	0.00296442687747036
AR T878A	15701.9471500434	13	8.57519736140727e-07	0.0128458498023715	0.0523715415019763
FGF22 P149A	15620.0606206294	2	1.26772790129073e-07	0.00197628458498024	0.00296442687747036
PRSS48 N50S	15318.7928664818	2	1.30298037457134e-07	0.00197628458498024	0.0108695652173913
ZNF354A I271K	14965.7459591083	2	1.32709587417569e-07	0.00197628458498024	0.00592885375494071
PIK3CA H1047R	14955.1364085078	5	3.3994307363055e-07	0.00494071146245059	0.0306324110671937
TP53 Y163H	14879.742417673	3	2.34029712217232e-07	0.00296442687747036	0.150197628458498
SPOP S119N	14727.0105524554	2	1.4713427938225e-07	0.00197628458498024	0.0889328063241107
AKT1 E17K	14615.977904398	5	3.3920880239529e-07	0.00494071146245059	0.00592885375494071
SPOP W131L	14577.9894498299	2	1.48638335385515e-07	0.00197628458498024	0.0889328063241107
PTEN V119F	14419.5672788172	2	1.40101479344919e-07	0.00197628458498024	0.0227272727272727
TEX2 L489P	14184.5439484135	2	1.40297101919348e-07	0.00197628458498024	0.00790513833992095
ZNF430 Q433E	13831.8882000844	2	1.43588347657211e-07	0.00197628458498024	0.00592885375494071
ZNF578 S454P	13726.9127048973	2	1.45118758606941e-07	0.00197628458498024	0.00889328063241107
USP7 Q4H	13693.9901713423	5	3.64577565826572e-07	0.00494071146245059	0.0128458498023715
NCOA7 K585R	13253.3784172275	2	1.50303754147032e-07	0.00197628458498024	0.00889328063241107
ATRN T714A	13241.4198997779	2	1.5014041095544e-07	0.00197628458498024	0.00691699604743083
ZNF709 Y392H	13015.6993169187	2	1.52896157137192e-07	0.00197628458498024	0.00790513833992095
ZNF479 R295K	12856.397799439	4	3.09581643218949e-07	0.00395256916996047	0.00889328063241107
SPATA18 G 52946086 A NCSNV	12732.1623499145	2	1.56769022563424e-07	0.00197628458498024	0.0108695652173913
SPOCD1 R1095G	12261.8716721231	2	1.62619432023393e-07	0.00197628458498024	0.00988142292490119
PRPS1L1 K280E	12193.4416780758	2	1.62882476011713e-07	0.00197628458498024	0.00592885375494071
TP53 R248Q	12134.5526691562	11	1.04738822694757e-06	0.0108695652173913	0.150197628458498
MAPK13 K7R	12134.3295249712	2	1.63189788342851e-07	0.00197628458498024	0.00296442687747036
ZNF493 Q262E	11778.5513145465	4	3.39261527726836e-07	0.00395256916996047	0.0128458498023715
ZNF680 F322Y	11744.1958880659	2	1.69787580679802e-07	0.00197628458498024	0.00988142292490119
USP48 F299V	11725.4774676594	2	1.6988924644944e-07	0.00197628458498024	0.00889328063241107
NID2 I1050T	11689.025032396	2	1.71443613232161e-07	0.00197628458498024	0.0148221343873518
GUCY1A3 R182G	11680.9796193174	2	1.69691350262543e-07	0.00197628458498024	0.00395256916996047
LRRC37A3 R1363G	11670.2840764564	2	1.70184201054381e-07	0.00197628458498024	0.00592885375494071
ZNF502 R181K	11641.4823817132	2	1.70944759675629e-07	0.00197628458498024	0.00790513833992095
TTN T25120A	11446.8859881602	2	2.07506044121015e-07	0.00197628458498024	0.16897233201581
PIK3CB E1051K	11287.1145727815	3	2.6486298416561e-07	0.00296442687747036	0.00988142292490119
PLCE1 L882P	11274.1948076162	2	1.7810875521585e-07	0.00197628458498024	0.016798418972332
ATG2B P428S	10843.9196206686	2	1.84067082433046e-07	0.00197628458498024	0.0108695652173913
FOXD4 N226T	10814.8637887141	2	1.84010677054182e-07	0.00197628458498024	0.00790513833992095
ZNF429 K316E	10714.6698620731	3	2.79013622150707e-07	0.00296442687747036	0.00988142292490119
ZNF107 E184G	10342.6973616237	2	1.93373217521384e-07	0.00197628458498024	0.0128458498023715
PTPRF D805G	10336.9971971574	2	1.93673523605444e-07	0.00197628458498024	0.0138339920948617
ZNF44 G 12358531 A NCSNV	10185.0039637599	2	1.95390243841926e-07	0.00197628458498024	0.00790513833992095
FOXA1 M253K	10095.3638340816	2	2.03817705681267e-07	0.00197628458498024	0.0405138339920949
PTEN R130Q	10087.6046015673	3	3.00247262039805e-07	0.00296442687747036	0.0227272727272727
FOXA1 F254V	9814.24874022548	2	2.09655771841878e-07	0.00197628458498024	0.0405138339920949
TP53 Y220C	9812.21168502499	5	5.9080642269197e-07	0.00494071146245059	0.150197628458498
SPOP W131R	9749.95337687875	2	2.22241891969332e-07	0.00197628458498024	0.0889328063241107
FANCG L589P	9744.64694683605	2	2.03814256428681e-07	0.00197628458498024	0.00592885375494071
ZNF107 H557R	9734.06815537627	3	3.08042120559886e-07	0.00296442687747036	0.0128458498023715
ZNF138 E275G	9571.22292771762	3	3.11106502942404e-07	0.00296442687747036	0.00592885375494071
ZNF138 E220E	9522.32838976809	3	3.12703949290801e-07	0.00296442687747036	0.00592885375494071
CDK13 S254G	9522.15236181274	2	2.09408391201671e-07	0.00197628458498024	0.00988142292490119
GXYLT1 I241V	9430.65845248224	2	2.10182694451148e-07	0.00197628458498024	0.00395256916996047
FBXO24 M553V	9175.56017678415	2	2.16885985124399e-07	0.00197628458498024	0.00790513833992095
MXRA8 L237P	9107.30421169119	3	3.26306261444805e-07	0.00296442687747036	0.00395256916996047
COL15A1 K708R	9080.92643742345	3	3.30859306151499e-07	0.00296442687747036	0.0148221343873518
HRAS Q61R	9052.63780157532	2	2.19830998613877e-07	0.00197628458498024	0.00790513833992095
ZNF813 F609C	8920.30831619523	3	3.34804873540831e-07	0.00296442687747036	0.00889328063241107
NIPA2 V212L	8872.01779709793	2	2.2363882494642e-07	0.00197628458498024	0.00494071146245059
PRPF19 S220G	8840.59208295907	2	2.24656669258359e-07	0.00197628458498024	0.00592885375494071
PSG4 K412E	8831.91713672045	2	2.25774152542019e-07	0.00197628458498024	0.00988142292490119
SYK K387R	8790.16500491884	2	2.2594547093462e-07	0.00197628458498024	0.00592885375494071
CCT8L2 Y393C	8765.28338518328	2	2.27490489381673e-07	0.00197628458498024	0.00988142292490119
ZNF254 K550E	8435.0267394902	5	5.91879760113567e-07	0.00494071146245059	0.0128458498023715
HRAS Q61K	8402.56877185194	2	2.3683833623315e-07	0.00197628458498024	0.00790513833992095
TFDP1 N286S	8378.19622448194	2	2.37055556878201e-07	0.00197628458498024	0.00592885375494071
MKL1 Q277H	8108.46144704442	2	2.44941408996074e-07	0.00197628458498024	0.00592885375494071
PSG4 I409M	8037.21788290252	2	2.48098115033841e-07	0.00197628458498024	0.00988142292490119
HMGB3 E198D	7859.41884833544	2	2.51703090302241e-07	0.00197628458498024	0.00197628458498024
KRAS G12D	7858.13139526385	2	2.52744306722389e-07	0.00197628458498024	0.00592885375494071
ZNF267 K411E	7840.00448467118	2	2.5358049593891e-07	0.00197628458498024	0.00691699604743083
ZNF267 K551E	7840.00448467118	2	2.5358049593891e-07	0.00197628458498024	0.00691699604743083
TP53 G245S	7739.81158506406	7	1.04738822694757e-06	0.00691699604743083	0.150197628458498
ZNF107 Q637K	7687.83008569225	2	2.60151517967247e-07	0.00197628458498024	0.0128458498023715
MYEOV G271R	7660.14887045379	2	2.5979265438116e-07	0.00197628458498024	0.00790513833992095
PROKR2 Y220*	7655.99012476035	2	2.59933774153389e-07	0.00197628458498024	0.00790513833992095
SMG1 G13S	7523.21859599277	2	2.65578174710667e-07	0.00197628458498024	0.0118577075098814
ECM2 P551S	7502.34027085021	2	2.64467827826457e-07	0.00197628458498024	0.00494071146245059
NOS2 A964V	7378.6505773894	2	2.70781580143616e-07	0.00197628458498024	0.0118577075098814
MUC16 G14154C	7320.11111762284	2	3.11539355356917e-07	0.00197628458498024	0.134387351778656
IDH1 R132H	7299.94057034004	5	6.81191938682693e-07	0.00494071146245059	0.00889328063241107
TP53 N239D	7286.47694551756	2	3.18793490119887e-07	0.00197628458498024	0.150197628458498
BDP1 D2020N	7236.89768934992	2	2.75535000280419e-07	0.00197628458498024	0.00988142292490119
PAXIP1 Q542H	7226.12850150766	3	4.1453857057392e-07	0.00296442687747036	0.0118577075098814
PTX4 E100G	7164.10762207183	2	2.77504516998204e-07	0.00197628458498024	0.00691699604743083
LHFP L101F	7128.33132718405	2	2.77792736612974e-07	0.00197628458498024	0.00296442687747036
ZNF208 K881R	7086.79969813862	2	2.86512620205036e-07	0.00197628458498024	0.0276679841897233
GUCY2F S40C	7079.76379886018	2	2.81650442516942e-07	0.00197628458498024	0.00988142292490119
ZNF682 K379E	7006.60254494268	3	4.26674530086465e-07	0.00296442687747036	0.00988142292490119
TP53 C135F	6963.289755881	2	3.33589653393039e-07	0.00197628458498024	0.150197628458498
PGAM4 Q191R	6765.43467685466	2	2.92693487032983e-07	0.00197628458498024	0.00296442687747036
ZNF195 K551K	6758.34404613887	2	2.93873463391389e-07	0.00197628458498024	0.00592885375494071
TLR7 P147L	6741.55309501274	2	2.94605403775382e-07	0.00197628458498024	0.00592885375494071
ZNF117 N212K	6732.22851989943	2	2.953067055745e-07	0.00197628458498024	0.00691699604743083
CMBL G 10290659 A NCSNV	6697.83079798353	2	2.95355327981902e-07	0.00197628458498024	0.00197628458498024
TP53 G266V	6634.32484521701	2	3.50130792557484e-07	0.00197628458498024	0.150197628458498
NRK G1268G	6610.43069181647	2	3.01948350988072e-07	0.00197628458498024	0.0108695652173913
WDR83 G75D	6579.49315817728	2	3.00667538448165e-07	0.00197628458498024	0.00197628458498024
MAP3K6 R923Q	6563.87303866203	2	3.02880968854242e-07	0.00197628458498024	0.00691699604743083
MYO18B Q2147K	6563.10595829705	2	3.08747589648567e-07	0.00197628458498024	0.0256916996047431
ZNF675 E392G	6527.3748524029	2	3.05790412202257e-07	0.00197628458498024	0.0108695652173913
ZNF808 S790P	6454.71470310279	2	3.08616665936136e-07	0.00197628458498024	0.00889328063241107
SYNE1 I8281T	6434.85386808893	2	3.33484429369658e-07	0.00197628458498024	0.0800395256916996
ZNF479 R463K	6434.59512175176	2	3.09581643218949e-07	0.00197628458498024	0.00889328063241107
ZNF680 S377P	6422.00736618939	2	3.10497714057837e-07	0.00197628458498024	0.00988142292490119
ZNF208 K232E	6375.77548394832	2	3.18464405701524e-07	0.00197628458498024	0.0276679841897233
ZNF117 E189G	6375.56374135826	2	3.11826891869902e-07	0.00197628458498024	0.00691699604743083
ZNF93 S418I	6333.54769106658	3	4.72959094319854e-07	0.00296442687747036	0.0118577075098814
TP53 E56*	6300.30831581815	2	3.68693292407229e-07	0.00197628458498024	0.150197628458498
NAV3 R1851Q	6280.68550289535	2	3.18118565521557e-07	0.00197628458498024	0.0118577075098814
MYO3A Y1006*	6160.54429410444	3	4.91145063177702e-07	0.00296442687747036	0.0217391304347826
FGD1 E345D	6158.36123495817	2	3.22184353815383e-07	0.00197628458498024	0.00494071146245059
EDA2R R57K	6071.47053469303	2	3.26471353630876e-07	0.00197628458498024	0.00395256916996047
NBPF3 S401G	6054.53062210897	2	3.30331249686611e-07	0.00197628458498024	0.0128458498023715
CAGE1 V265F	6031.6735689684	2	3.30591266928498e-07	0.00197628458498024	0.00988142292490119
ABCF1 S20N	5946.29163027014	2	3.33344095318305e-07	0.00197628458498024	0.00395256916996047
OR4P4 R120H	5932.44001477631	3	5.01930013031353e-07	0.00296442687747036	0.00592885375494071
PRSS48 R38C	5929.19760674972	3	5.04709259992831e-07	0.00296442687747036	0.0108695652173913
PLCE1 R652R	5898.98760288675	2	3.40402953595438e-07	0.00197628458498024	0.016798418972332
CSPG4 R660Q	5895.21000796786	2	3.38919675460695e-07	0.00197628458498024	0.0118577075098814
CDC23 F571L	5885.05837324382	3	5.06473844284892e-07	0.00296442687747036	0.00691699604743083
IDH1 R132C	5863.46497382646	2	3.3973640844324e-07	0.00197628458498024	0.00889328063241107
TP53 R273C	5813.029602098	7	1.39455466217869e-06	0.00691699604743083	0.150197628458498
SH3TC2 R861W	5774.29536639726	2	3.44296940013757e-07	0.00197628458498024	0.00691699604743083
PIK3CA E545K	5773.33161321071	3	5.28886558309482e-07	0.00296442687747036	0.0306324110671937
ZNF493 E514E	5756.67047477482	3	5.20874524500874e-07	0.00296442687747036	0.0128458498023715
TAOK2 E386E	5725.30088121681	2	3.4758879040556e-07	0.00197628458498024	0.00790513833992095
OR4N4 R165C	5687.39104968265	2	3.49557856672634e-07	0.00197628458498024	0.00691699604743083
ZNF429 N246K	5593.07633189152	2	3.56515536091395e-07	0.00197628458498024	0.00988142292490119
SPOP K134N	5551.35150170114	2	3.9032802812546e-07	0.00197628458498024	0.0889328063241107
TP53 R282W	5534.83181801715	5	1.04738822694757e-06	0.00494071146245059	0.150197628458498
KRT83 F50F	5511.20630028428	2	3.60374455865852e-07	0.00197628458498024	0.00592885375494071
EEF2 E241G	5492.15294578946	2	3.63429180945363e-07	0.00197628458498024	0.0108695652173913
OR1Q1 R227W	5454.88877845707	2	3.63013573197465e-07	0.00197628458498024	0.00296442687747036
NCKAP1L R223H	5400.76340896838	2	3.68475761168394e-07	0.00197628458498024	0.00790513833992095
PRKDC P1154S	5375.92814147267	2	3.78462777820952e-07	0.00197628458498024	0.0296442687747036
COL22A1 D615Y	5355.22750522452	2	3.76858715015997e-07	0.00197628458498024	0.0217391304347826
ZNF442 E290E	5307.95688335433	2	3.74918344617833e-07	0.00197628458498024	0.00790513833992095
AMOT Q394Q	5276.90943651365	2	3.7637522408222e-07	0.00197628458498024	0.00592885375494071
EDC4 S624S	5245.57466463544	4	7.58000530703673e-07	0.00395256916996047	0.00790513833992095
ZNF708 K417E	5244.78751790603	3	5.69434450404837e-07	0.00296442687747036	0.00889328063241107
CNOT3 E20K	5235.00166920208	4	7.64088645258409e-07	0.00395256916996047	0.0138339920948617
GPRC5C D433N	5231.50300460977	2	3.79641944175382e-07	0.00197628458498024	0.00592885375494071
TP53 R249M	5225.7545867581	2	4.44506411002489e-07	0.00197628458498024	0.150197628458498
GATAD1 G56S	5224.05943161288	3	5.68862285749298e-07	0.00296442687747036	0.00395256916996047
LUZP4 Q200Q	5215.08758035703	2	3.80082054893412e-07	0.00197628458498024	0.00395256916996047
ZNF681 R470I	5194.16603405737	2	3.83895815765209e-07	0.00197628458498024	0.00988142292490119
OR4D10 R183W	5158.90811932592	2	3.84221071231292e-07	0.00197628458498024	0.00395256916996047
TP53 H179R	5110.2863236253	2	4.54550150233414e-07	0.00197628458498024	0.150197628458498
ABCB1 R467W	5084.62918695381	2	3.92557367179558e-07	0.00197628458498024	0.0108695652173913
MYO6 R420R	4984.73716347977	2	3.99228754244048e-07	0.00197628458498024	0.00790513833992095
USP17L2 N462D	4966.5219160883	2	4.00294664752436e-07	0.00197628458498024	0.00691699604743083
IKZF4 R153W	4958.07416859026	2	3.98993630357124e-07	0.00197628458498024	0.00197628458498024
DGKB R466C	4946.43287198333	2	4.03524862941202e-07	0.00197628458498024	0.0108695652173913
ZNF208 V1245I	4934.10610288903	2	4.11514772492037e-07	0.00197628458498024	0.0276679841897233
TP53 G 7578555 A NCSNV	4924.11597914903	3	7.07193301421051e-07	0.00296442687747036	0.150197628458498
ZBTB37 R26C	4889.21709649946	2	4.04612839450732e-07	0.00197628458498024	0.00197628458498024
ARHGEF6 R681Q	4829.19606467745	2	4.10453660908382e-07	0.00197628458498024	0.00395256916996047
NCL G649G	4788.93624632175	2	4.14726333672717e-07	0.00197628458498024	0.00592885375494071
MYOCD A468T	4784.23862595754	2	4.13900480657176e-07	0.00197628458498024	0.00296442687747036
C16orf93 A53T	4761.59008454131	2	4.15457856930638e-07	0.00197628458498024	0.00197628458498024
DHX36 A762V	4730.51794921136	2	4.1943137228292e-07	0.00197628458498024	0.00494071146245059
AR G453G	4698.13664140982	7	1.54800932458563e-06	0.00691699604743083	0.0523715415019763
CDC27 L254*	4696.70496949994	2	4.2883242289662e-07	0.00197628458498024	0.0197628458498024
ZNF708 N381K	4691.5662149148	2	4.24598618028183e-07	0.00197628458498024	0.00889328063241107
KLF10 G266G	4684.42740375006	2	4.24400263689574e-07	0.00197628458498024	0.00691699604743083
NMU D145G	4561.40899296816	2	4.34550203028691e-07	0.00197628458498024	0.00395256916996047
ZNF18 A40T	4560.77148299528	2	4.34610944964388e-07	0.00197628458498024	0.00395256916996047
NRAP T911M	4464.99131404193	2	4.46144771878011e-07	0.00197628458498024	0.00889328063241107
IQSEC3 Y14C	4462.27450886225	2	4.48650719873245e-07	0.00197628458498024	0.0138339920948617
HIRIP3 G376G	4454.69348109394	3	6.66449780754123e-07	0.00296442687747036	0.00296442687747036
LMTK3 E671E	4410.75275155947	5	1.1364368183576e-06	0.00494071146245059	0.016798418972332
USH2A L1727L	4408.43392741035	2	4.7257917917306e-07	0.00197628458498024	0.0523715415019763
ZNF665 E511E	4406.0854900449	2	4.50762468435256e-07	0.00197628458498024	0.00592885375494071
STK32B R220W	4383.55553022621	3	6.77936065521709e-07	0.00296442687747036	0.00395256916996047
STK17B I247I	4381.83784415795	2	4.52807179455996e-07	0.00197628458498024	0.00494071146245059
LARP4 R139*	4379.56076377521	2	4.53042609080361e-07	0.00197628458498024	0.00494071146245059
GNA14 R243H	4356.06176116417	3	6.82214934519951e-07	0.00296442687747036	0.00395256916996047
SNRK G703D	4333.64939566302	2	4.58752437928133e-07	0.00197628458498024	0.00691699604743083
ASXL1 V1072I	4282.35973165901	2	4.67499882336482e-07	0.00197628458498024	0.0138339920948617
PKD2L1 R596C	4280.77059898432	2	4.66739017303839e-07	0.00197628458498024	0.0118577075098814
CDC27 N260H	4244.41482169766	2	4.74529341808223e-07	0.00197628458498024	0.0197628458498024
GALNTL6 R422C	4242.9516664162	2	4.67629091971862e-07	0.00197628458498024	0.00494071146245059
ABAT R440Q	4225.82206350994	2	4.69524652298943e-07	0.00197628458498024	0.00494071146245059
PSG5 P59P	4224.33839038372	2	4.69224058494794e-07	0.00197628458498024	0.00395256916996047
ZNF493 S237P	4197.12844951782	2	4.76516430393469e-07	0.00197628458498024	0.0128458498023715
FBLN2 E282E	4182.85839687963	4	9.55329809004044e-07	0.00395256916996047	0.0128458498023715
CC2D1A E443D	4158.86419087993	2	4.79940809582583e-07	0.00197628458498024	0.0108695652173913
TP53 R175H	4156.96698132235	5	1.39455466217869e-06	0.00494071146245059	0.150197628458498
CD96 R243W	4151.1576465516	2	4.77023239169782e-07	0.00197628458498024	0.00296442687747036
TP53 R213*	4132.65063631328	3	8.42631555950032e-07	0.00296442687747036	0.150197628458498
ZNF99 K695E	4129.43820555064	2	4.89219745330103e-07	0.00197628458498024	0.0227272727272727
AR W742C	4122.43643539478	6	1.51294666474351e-06	0.00592885375494071	0.0523715415019763
TP53 E285K	4110.50702902355	2	5.65108245707449e-07	0.00197628458498024	0.150197628458498
ZNF714 H446H	4104.25324021798	2	4.85842001006373e-07	0.00197628458498024	0.00988142292490119
CUL2 A386V	4097.70488076864	2	4.84685459158019e-07	0.00197628458498024	0.00592885375494071
HAO1 R145W	4089.16211789739	2	4.84255358376609e-07	0.00197628458498024	0.00296442687747036
ZNF253 R201K	4088.96875731789	2	4.87658068625682e-07	0.00197628458498024	0.00988142292490119
ZNF253 R229K	4088.96875731789	2	4.87658068625682e-07	0.00197628458498024	0.00988142292490119
RBM25 R417R	4078.85714476752	2	4.8886698800481e-07	0.00197628458498024	0.00988142292490119
PER2 R299W	4067.66971651532	3	7.34951226798993e-07	0.00296442687747036	0.00988142292490119
OR10G7 P170H	4064.29131896338	2	4.89642658911963e-07	0.00197628458498024	0.00790513833992095
GPRC6A R433H	4060.10063435521	2	4.88204944286068e-07	0.00197628458498024	0.00395256916996047
ATXN2 Q179Q	4028.04500353845	4	9.95028951766417e-07	0.00395256916996047	0.0158102766798419
TP53 V173L	4004.99348552114	2	5.79996303249263e-07	0.00197628458498024	0.150197628458498
C11orf24 A395V	3998.70085880699	2	4.96193064974274e-07	0.00197628458498024	0.00494071146245059
ATG2A C1272Y	3967.34869709296	2	5.03611559058857e-07	0.00197628458498024	0.0118577075098814
MGAT4C T350M	3954.38773978827	2	5.01256157570765e-07	0.00197628458498024	0.00395256916996047
TP53 C238Y	3947.38272614576	2	5.88461159530813e-07	0.00197628458498024	0.150197628458498
CPA2 R386H	3941.2116465917	2	5.02433983360142e-07	0.00197628458498024	0.00296442687747036
ZFP3 Y225Y	3929.80756038218	2	5.04391417018508e-07	0.00197628458498024	0.00395256916996047
CNOT3 E70K	3928.21307106525	3	7.64088645258409e-07	0.00296442687747036	0.0138339920948617
COL6A1 K304K	3915.99290917028	2	5.10726324857127e-07	0.00197628458498024	0.0128458498023715
HMG20A R261C	3874.9763950392	2	5.11022123747007e-07	0.00197628458498024	0.00296442687747036
ZNF93 K501R	3872.06850001428	2	5.16003955680469e-07	0.00197628458498024	0.0118577075098814
XPO1 E571K	3869.62614586293	2	5.14786818196959e-07	0.00197628458498024	0.00889328063241107
EPHA1 V551I	3868.95356428384	2	5.14876309095551e-07	0.00197628458498024	0.00889328063241107
ASNS M22T	3868.75290361866	2	5.14390672546864e-07	0.00197628458498024	0.00790513833992095
FASTKD1 V255I	3860.61402232312	2	5.12923243663419e-07	0.00197628458498024	0.00296442687747036
OR13C8 R122H	3859.63515913262	2	5.13053328933677e-07	0.00197628458498024	0.00296442687747036
ZNF493 E485G	3859.41340110915	2	5.18213639951691e-07	0.00197628458498024	0.0128458498023715
ZNF493 E681G	3859.41340110915	2	5.18213639951691e-07	0.00197628458498024	0.0128458498023715
PIK3CA E542K	3850.84580011521	2	5.28886558309482e-07	0.00197628458498024	0.0306324110671937
ZSCAN18 R162W	3850.52701858399	2	5.14776599261505e-07	0.00197628458498024	0.00395256916996047
ZNF493 K368K	3839.69760967596	2	5.20874524500874e-07	0.00197628458498024	0.0128458498023715
CLEC4A R209H	3804.94527067245	2	5.20943420466309e-07	0.00197628458498024	0.00395256916996047
RASIP1 R324W	3803.52549045319	2	5.22691968379398e-07	0.00197628458498024	0.00691699604743083
LAMB3 E351K	3778.837072006	2	5.30324184009159e-07	0.00197628458498024	0.0148221343873518
DNAH10 R3649W	3772.40499827774	2	5.37148886759898e-07	0.00197628458498024	0.0256916996047431
CELSR2 P16L	3765.33508271086	2	5.3436761117463e-07	0.00197628458498024	0.0187747035573123
ZNF721 E393E	3761.17835667503	2	5.31748424830127e-07	0.00197628458498024	0.0128458498023715
SNED1 C375C	3752.92343334569	5	1.3250098910079e-06	0.00494071146245059	0.00889328063241107
POU2F1 R401H	3747.49415532494	2	5.30507091668514e-07	0.00197628458498024	0.00691699604743083
ZNF257 E320E	3707.25290150354	3	8.09629956062429e-07	0.00296442687747036	0.0138339920948617
FOXA1 H247Q	3687.77406763829	2	5.57955519221351e-07	0.00197628458498024	0.0405138339920949
KMT2C Y4497C	3667.84746920011	2	5.72772212163445e-07	0.00197628458498024	0.0602766798418972
ZNF721 T838K	3634.99353719619	2	5.50207489009674e-07	0.00197628458498024	0.0128458498023715
TP53 G266E	3630.76297060714	2	6.39777764327921e-07	0.00197628458498024	0.150197628458498
TNFRSF18 C 1139556 T NCSNV	3609.74182389627	3	8.23263971258151e-07	0.00296442687747036	0.00395256916996047
TP53 C176Y	3573.42537003603	2	6.50043354932642e-07	0.00197628458498024	0.150197628458498
PSMD11 A5V	3538.17779031671	2	5.60220916375654e-07	0.00197628458498024	0.00395256916996047
PKD2L1 V361I	3533.39645876538	2	5.6546234932585e-07	0.00197628458498024	0.0118577075098814
ZNF85 K374E	3528.93196118898	2	5.66177723075152e-07	0.00197628458498024	0.0118577075098814
PTMA E134K	3528.81087438475	2	5.6059677963065e-07	0.00197628458498024	0.00197628458498024
KRT74 R520*	3507.55074236332	2	5.66797851667476e-07	0.00197628458498024	0.00691699604743083
OR51G2 T309M	3501.70516270901	2	5.67180239153231e-07	0.00197628458498024	0.00592885375494071
ZNF431 P455P	3499.75188149636	4	1.13612293507486e-06	0.00395256916996047	0.00790513833992095
ZNF708 E193E	3498.26486582312	2	5.69434450404837e-07	0.00197628458498024	0.00889328063241107
ZNF429 K367K	3496.96770695067	2	5.7021361761535e-07	0.00197628458498024	0.00988142292490119
GRB7 R313H	3490.38588928933	2	5.68455092926899e-07	0.00197628458498024	0.00494071146245059
PMP22 L83L	3471.23522965879	2	5.6989511837265e-07	0.00197628458498024	0.00197628458498024
KMT2D R5214H	3470.70915184544	2	5.99013843245165e-07	0.00197628458498024	0.050395256916996
SLC7A14 V63I	3460.86092967017	2	5.73304641638922e-07	0.00197628458498024	0.00494071146245059
CALCOCO2 S11S	3454.40273952017	2	5.74376465241661e-07	0.00197628458498024	0.00494071146245059
HECTD1 A1453A	3453.93252288412	2	5.78471828686661e-07	0.00197628458498024	0.0118577075098814
FLG H2505R	3425.9532431952	2	6.0121455746711e-07	0.00197628458498024	0.041501976284585
LARGE R80H	3423.28456422632	2	5.78449915486354e-07	0.00197628458498024	0.00296442687747036
SVOPL A319V	3414.69014035051	2	5.79905814428945e-07	0.00197628458498024	0.00296442687747036
MRAS R193Q	3414.13737552439	2	5.79426014397521e-07	0.00197628458498024	0.00197628458498024
SCN11A S156S	3412.63362922645	2	5.94982576797206e-07	0.00197628458498024	0.0276679841897233
AR H875Y	3409.93219949065	6	1.8290763835361e-06	0.00592885375494071	0.0523715415019763
OR4K2 F76F	3401.49534259647	2	5.83310407690329e-07	0.00197628458498024	0.00494071146245059
WEE1 E39E	3365.43973822749	2	5.90145159656148e-07	0.00197628458498024	0.00592885375494071
CDC27 Y73C	3364.91301830195	2	5.98559118986571e-07	0.00197628458498024	0.0197628458498024
TMPRSS11A R292C	3356.86365703655	2	5.89895470646127e-07	0.00197628458498024	0.00296442687747036
ZNF660 R241H	3346.34816041121	2	5.92923252433748e-07	0.00197628458498024	0.00494071146245059
PELO R184W	3325.52794059094	2	5.95453925583489e-07	0.00197628458498024	0.00296442687747036
KCNU1 A347T	3310.93778575734	2	6.01652057555918e-07	0.00197628458498024	0.00889328063241107
UBR4 A1126V	3298.82519105078	2	6.14262056300991e-07	0.00197628458498024	0.0256916996047431
TP53 G 7579591 A NCSNV	3284.64849917552	2	7.07193301421051e-07	0.00197628458498024	0.150197628458498
IFI35 S228L	3276.36303776178	2	6.0558845652286e-07	0.00197628458498024	0.00494071146245059
LRRC37B S779S	3261.6775910023	2	6.08315070907112e-07	0.00197628458498024	0.00494071146245059
GNAS P218P	3248.30490595539	2	6.2067132660121e-07	0.00197628458498024	0.0207509881422925
RPS12 R45H	3244.8195512407	2	6.09661024555063e-07	0.00197628458498024	0.00197628458498024
CNTN6 R217H	3244.17168986135	2	6.2083624550319e-07	0.00197628458498024	0.0197628458498024
DMBT1 D696D	3227.53304307576	2	6.265607055848e-07	0.00197628458498024	0.0237154150197628
RSL24D1 R103H	3207.44984829221	2	6.16764129035099e-07	0.00197628458498024	0.00197628458498024
TAF12 R156W	3180.32012701089	2	6.23258390611828e-07	0.00197628458498024	0.00395256916996047
MGA R2435W	3176.51164689507	2	6.31516251113563e-07	0.00197628458498024	0.0158102766798419
ZNF85 K345E	3174.87142871839	2	6.29317661370511e-07	0.00197628458498024	0.0118577075098814
KRT36 R189W	3171.17951041073	2	6.25054872322407e-07	0.00197628458498024	0.00395256916996047
KLK13 R190H	3167.72985752436	2	6.25735556105881e-07	0.00197628458498024	0.00395256916996047
COQ9 A5V	3161.56130157811	2	6.25716164705793e-07	0.00197628458498024	0.00197628458498024
MED12 R850W	3142.73231056545	2	6.45425082681562e-07	0.00197628458498024	0.0266798418972332
ZNF430 V79V	3121.34034307238	2	6.36296511541083e-07	0.00197628458498024	0.00592885375494071
ZNF208 K311K	3119.75750287345	2	6.50838261791758e-07	0.00197628458498024	0.0276679841897233
MTMR12 R217W	3117.04584736301	2	6.37173166159754e-07	0.00197628458498024	0.00592885375494071
LPA S892G	3092.81180271019	2	6.49257999302095e-07	0.00197628458498024	0.016798418972332
PRAMEF7 R319H	3073.93257558367	2	6.43553481887964e-07	0.00197628458498024	0.00197628458498024
KCNMA1 G13S	3065.46624641814	3	9.79134253154391e-07	0.00296442687747036	0.0138339920948617
NDUFS3 A5V	3047.10540688857	2	6.5115162427962e-07	0.00197628458498024	0.00494071146245059
ZNF142 C1598C	3045.25646172525	2	6.56759354032873e-07	0.00197628458498024	0.0128458498023715
ZNF117 E336E	3037.04277055378	2	6.54607911571718e-07	0.00197628458498024	0.00691699604743083
U2AF1 S34F	3033.356611157	3	9.82617120313098e-07	0.00296442687747036	0.00691699604743083
PRKCQ T442M	3028.87438949565	2	6.55721471487009e-07	0.00197628458498024	0.00592885375494071
PHF21B A162T	3027.43190900336	2	6.54733537721001e-07	0.00197628458498024	0.00395256916996047
MYPOP P241P	3017.36330706038	2	6.59532911848395e-07	0.00197628458498024	0.00790513833992095
MECOM R906Q	3009.625016633	2	6.62547193037088e-07	0.00197628458498024	0.00988142292490119
ZNF100 M477I	2996.81784213521	2	6.63394417049287e-07	0.00197628458498024	0.00691699604743083
SLC1A6 R368Q	2963.32048122915	2	6.70893424447146e-07	0.00197628458498024	0.00691699604743083
CSMD3 G 113259248 A NCSNV	2920.93223568293	2	7.22271266028305e-07	0.00197628458498024	0.0642292490118577
SREBF2 R134H	2910.7701816717	2	6.85048451925255e-07	0.00197628458498024	0.00988142292490119
CDK12 R858W	2901.26581366407	2	6.97021752106842e-07	0.00197628458498024	0.0237154150197628
NPHS1 R802W	2895.33007602561	2	6.92846298760997e-07	0.00197628458498024	0.0158102766798419
E2F1 R166H	2893.15070539964	2	6.85122002214334e-07	0.00197628458498024	0.00395256916996047
ZNF765 D444G	2866.96166848002	2	6.95516312194564e-07	0.00197628458498024	0.00988142292490119
SCN10A R1256W	2865.71396354116	2	7.02826380205943e-07	0.00197628458498024	0.0197628458498024
NDST2 G365G	2851.67687004104	2	6.99942082388249e-07	0.00197628458498024	0.0108695652173913
NR3C2 K909N	2845.95079415315	2	7.02051021675392e-07	0.00197628458498024	0.0118577075098814
AFF2 R597H	2840.97637119311	2	7.03983562463486e-07	0.00197628458498024	0.0128458498023715
GALC T326M	2839.40700541094	2	6.98782397615288e-07	0.00197628458498024	0.00494071146245059
PSKH2 V161I	2834.58283287491	2	6.99971654394855e-07	0.00197628458498024	0.00494071146245059
C1orf204 A75T	2827.0019226989	4	1.40369878908048e-06	0.00395256916996047	0.00592885375494071
NCAM1 G 113111524 A NCSNV	2823.63662238977	2	7.04082178854727e-07	0.00197628458498024	0.00691699604743083
AHNAK P2244P	2822.00905808794	2	7.24657662549526e-07	0.00197628458498024	0.0345849802371542
UNC45A A365T	2821.18694786458	2	7.0329534047665e-07	0.00197628458498024	0.00494071146245059
GGT5 G490R	2816.00935103175	2	7.06691690239207e-07	0.00197628458498024	0.00790513833992095
MSH6 R468H	2815.65231225153	2	7.07485268182e-07	0.00197628458498024	0.00889328063241107
TBC1D25 P217P	2813.794418565	2	7.0305065610109e-07	0.00197628458498024	0.00197628458498024
NID2 G418R	2812.83809134305	2	7.12450778053238e-07	0.00197628458498024	0.0148221343873518
ZNF486 P377P	2804.47274005408	2	7.10305542567736e-07	0.00197628458498024	0.00889328063241107
ZMYND8 F116L	2800.32767464101	2	7.12776817081167e-07	0.00197628458498024	0.0108695652173913
PSD4 P549L	2783.03942098627	2	7.15063679300952e-07	0.00197628458498024	0.00790513833992095
APEX1 F240F	2779.54732326466	2	7.13123747669497e-07	0.00197628458498024	0.00395256916996047
ABCC2 R1079Q	2778.63138782505	2	7.14066516249844e-07	0.00197628458498024	0.00494071146245059
SERPINB13 V7I	2777.56763364974	2	7.13632021045205e-07	0.00197628458498024	0.00395256916996047
USP17L2 Y368Y	2773.21857411602	2	7.16882630147501e-07	0.00197628458498024	0.00691699604743083
LRRIQ3 A153A	2760.91594707071	2	7.20077055404568e-07	0.00197628458498024	0.00691699604743083
SP8 G156S	2723.00128865219	4	1.46166098900264e-06	0.00395256916996047	0.00889328063241107
FLG W1064R	2713.12672279238	2	7.59173150928504e-07	0.00197628458498024	0.041501976284585
KIAA0753 A764A	2708.45305240178	4	1.47391193138734e-06	0.00395256916996047	0.0118577075098814
TIMELESS R663H	2705.64239836015	2	7.35518636615163e-07	0.00197628458498024	0.00790513833992095
ASNS A25V	2705.26911814681	2	7.35620125428882e-07	0.00197628458498024	0.00790513833992095
ZNF695 P295P	2701.37394099969	3	1.1022797135677e-06	0.00296442687747036	0.00592885375494071
CRYBB1 A98V	2696.93796458356	2	7.36427013787867e-07	0.00197628458498024	0.00592885375494071
PARVG A96T	2692.07087596275	2	7.35567062718692e-07	0.00197628458498024	0.00296442687747036
DENND4B R39C	2688.54858943679	2	7.43152893171873e-07	0.00197628458498024	0.0118577075098814
ZNF253 P451P	2683.0910616901	2	7.43179624178819e-07	0.00197628458498024	0.00988142292490119
C6orf118 R85Q	2679.04569361329	2	7.42082238509652e-07	0.00197628458498024	0.00691699604743083
LPA Y1062Y	2675.18927898266	2	7.5061335622919e-07	0.00197628458498024	0.016798418972332
ZBTB47 E284D	2672.45766456601	2	7.42435572078151e-07	0.00197628458498024	0.00494071146245059
ADCY8 R785W	2653.71597676931	3	1.13332439879898e-06	0.00296442687747036	0.0158102766798419
AGAP2 A240T	2650.47732694243	2	7.5082717659228e-07	0.00197628458498024	0.00790513833992095
IGSF8 R254H	2639.13903538797	2	7.52555263287763e-07	0.00197628458498024	0.00592885375494071
CHL1 V705M	2637.3824885898	2	7.61373373764689e-07	0.00197628458498024	0.016798418972332
ZNF91 K1051K	2635.90460491378	2	7.6180025616337e-07	0.00197628458498024	0.016798418972332
PRRT2 R245H	2632.93996365421	2	7.52831903253961e-07	0.00197628458498024	0.00395256916996047
CHRNA10 A380V	2622.25337304599	2	7.57401245830934e-07	0.00197628458498024	0.00592885375494071
CHRNA10 R428H	2622.25337304599	2	7.57401245830934e-07	0.00197628458498024	0.00592885375494071
GDNF A48V	2621.29557022811	2	7.56926329705751e-07	0.00197628458498024	0.00494071146245059
COL18A1 R258H	2614.49738082419	2	7.64201439759431e-07	0.00197628458498024	0.0118577075098814
C10orf90 A795V	2603.936451396	2	7.6348722885321e-07	0.00197628458498024	0.00691699604743083
ZNF490 P305P	2568.33628484983	2	7.72534206969209e-07	0.00197628458498024	0.00494071146245059
ZNF254 K323K	2550.39738244203	2	7.84191781420387e-07	0.00197628458498024	0.0128458498023715
ADCK4 R178W	2524.20019761598	2	7.86042104315118e-07	0.00197628458498024	0.00494071146245059
KDM5A R1239W	2520.77600376093	3	1.18951584424117e-06	0.00296442687747036	0.0128458498023715
TIAM1 T343M	2513.53191920114	2	7.94898464352155e-07	0.00197628458498024	0.0118577075098814
CLSTN2 A669T	2502.06569459202	2	7.9457235262976e-07	0.00197628458498024	0.00691699604743083
SH3BP4 R651H	2500.34134372448	3	1.19208849048501e-06	0.00296442687747036	0.00691699604743083
HOXD11 G82S	2489.31846554747	2	7.95478238027272e-07	0.00197628458498024	0.00296442687747036
OR2J2 R173H	2482.38276541028	2	7.98491365477882e-07	0.00197628458498024	0.00395256916996047
TRPM3 R116H	2477.16845461965	2	8.06567134724749e-07	0.00197628458498024	0.0118577075098814
ZNF257 E435E	2472.73789177671	2	8.09629956062429e-07	0.00197628458498024	0.0138339920948617
NUP62 T128T	2457.58015532148	2	8.06549971401409e-07	0.00197628458498024	0.00395256916996047
PTPRD P1257L	2457.28589218621	2	8.1964389170417e-07	0.00197628458498024	0.0197628458498024
POLRMT A821A	2449.07200308896	2	8.13382590927516e-07	0.00197628458498024	0.00889328063241107
POU4F2 H175H	2435.48155694162	2	8.17921419097935e-07	0.00197628458498024	0.00889328063241107
BAI2 A91T	2421.70811152773	2	8.24215204637419e-07	0.00197628458498024	0.0108695652173913
ZNF676 P476P	2418.56503449134	2	8.25286324018457e-07	0.00197628458498024	0.0108695652173913
STAT4 T430M	2418.33670675532	2	8.24541347486625e-07	0.00197628458498024	0.00988142292490119
MAGEC1 T786T	2411.54766455861	2	8.34349303142846e-07	0.00197628458498024	0.0187747035573123
TKTL2 R71Q	2410.43962037594	2	8.25596456010651e-07	0.00197628458498024	0.00790513833992095
EPHA8 G652E	2404.79324746881	2	8.31672605855921e-07	0.00197628458498024	0.0128458498023715
ZNF251 R444Q	2400.26186861352	2	8.27450536793574e-07	0.00197628458498024	0.00592885375494071
ZNF528 P352P	2399.34990412903	2	8.29412335643653e-07	0.00197628458498024	0.00790513833992095
SF3A1 P369S	2395.26162413587	2	8.3082799304981e-07	0.00197628458498024	0.00790513833992095
DIS3L V658I	2388.11544153664	2	8.31659113745121e-07	0.00197628458498024	0.00592885375494071
ZNF721 R856K	2385.99384382835	2	8.3822540944116e-07	0.00197628458498024	0.0128458498023715
CHRNA6 R87C	2376.53741552198	2	8.3571079447667e-07	0.00197628458498024	0.00592885375494071
OR3A1 A120T	2376.32215185317	2	8.34957345113913e-07	0.00197628458498024	0.00494071146245059
TTN G27599G	2370.03575969315	2	1.00222033325562e-06	0.00197628458498024	0.16897233201581
DCUN1D2 R256C	2316.5570748983	2	8.53956949104115e-07	0.00197628458498024	0.00197628458498024
PLCG1 T199M	2308.36045897268	2	8.63824624578701e-07	0.00197628458498024	0.00988142292490119
MON2 A1108T	2299.27750027801	2	8.69838749966146e-07	0.00197628458498024	0.0128458498023715
AADACL4 P104L	2295.41919828696	2	8.70430405114757e-07	0.00197628458498024	0.0118577075098814
ZNF28 K437K	2284.3148431948	2	8.7553634413632e-07	0.00197628458498024	0.0128458498023715
RAG1 R112H	2281.43097971808	2	8.77520594955922e-07	0.00197628458498024	0.0138339920948617
AMACR G111G	2279.11082430336	2	8.70570932263982e-07	0.00197628458498024	0.00494071146245059
ZNF682 H229H	2277.75488281378	2	8.75431602368523e-07	0.00197628458498024	0.00988142292490119
ITGA3 V465I	2270.02090064569	2	8.77539290794161e-07	0.00197628458498024	0.00889328063241107
ZNF43 I698I	2265.82871553456	2	8.81797749748147e-07	0.00197628458498024	0.0118577075098814
DBX2 R242Q	2253.65320521147	2	8.82155347055558e-07	0.00197628458498024	0.00691699604743083
CSMD3 E2738K	2253.33667675606	2	9.36258414293759e-07	0.00197628458498024	0.0642292490118577
NPY5R L166L	2249.81459661269	2	8.84539735410307e-07	0.00197628458498024	0.00790513833992095
POLR2C P2L	2239.58600036298	2	8.85935005275585e-07	0.00197628458498024	0.00494071146245059
PLG R284H	2237.38079242265	3	1.33617793559806e-06	0.00296442687747036	0.00988142292490119
DLGAP1 A278T	2229.05585931346	2	8.96344815373305e-07	0.00197628458498024	0.0118577075098814
PPP1R12C R663W	2213.88406318267	2	8.9711019861365e-07	0.00197628458498024	0.00592885375494071
HMGB1 A126A	2208.06512907529	2	8.96802653503133e-07	0.00197628458498024	0.00296442687747036
PDYN R180H	2200.20084297318	2	9.01793870947484e-07	0.00197628458498024	0.00494071146245059
CAMTA2 S849S	2185.90541462123	2	9.06791845032633e-07	0.00197628458498024	0.00395256916996047
CES2 R136*	2180.35728231046	2	9.10001150336328e-07	0.00197628458498024	0.00494071146245059
PYROXD2 M461I	2167.84154336098	2	9.17987024515041e-07	0.00197628458498024	0.00790513833992095
ZNF521 S568L	2152.33335898628	2	9.38610507912847e-07	0.00197628458498024	0.0227272727272727
ZCWPW1 V137I	2146.48402012702	2	9.26199406445405e-07	0.00197628458498024	0.00691699604743083
FAM47B P297L	2142.9197023735	2	9.32374022442427e-07	0.00197628458498024	0.0118577075098814
PCDH19 R395*	2135.06847497335	2	9.32078025289039e-07	0.00197628458498024	0.00790513833992095
MYO18A A2054T	2129.26883559841	2	9.37415047524505e-07	0.00197628458498024	0.0108695652173913
ABCA9 P1439P	2128.00346833599	2	9.34242944134289e-07	0.00197628458498024	0.00691699604743083
FOXA1 D226N	2124.16703636542	2	9.68668593125736e-07	0.00197628458498024	0.0405138339920949
ZNF254 Q501Q	2115.20713281795	2	9.45534191728375e-07	0.00197628458498024	0.0128458498023715
BOC C57C	2108.89428383	2	9.43646356893659e-07	0.00197628458498024	0.00790513833992095
FBXO18 V1093I	2105.31052727606	2	9.44313059583872e-07	0.00197628458498024	0.00691699604743083
ASB17 L87L	2105.1851241262	2	9.41561471851054e-07	0.00197628458498024	0.00395256916996047
TMPRSS6 P345L	2105.06661134471	2	9.46303798894058e-07	0.00197628458498024	0.00889328063241107
GYS1 R386C	2102.49113496407	2	9.49354132115777e-07	0.00197628458498024	0.0108695652173913
ZNF431 T507T	2096.10769872677	2	9.49402747396447e-07	0.00197628458498024	0.00790513833992095
AGXT2 T79M	2090.3804121796	2	9.49170602387099e-07	0.00197628458498024	0.00494071146245059
MANEAL V185I	2085.6668516434	2	9.49431912053526e-07	0.00197628458498024	0.00296442687747036
MGAT5B A277V	2071.48761662167	2	9.62602233710854e-07	0.00197628458498024	0.00988142292490119
WHSC1 A270T	2064.20343584075	2	9.65999073658277e-07	0.00197628458498024	0.00988142292490119
AP4M1 R179C	2046.72907180419	2	9.71341176892411e-07	0.00197628458498024	0.00691699604743083
COL5A2 R1202*	2045.13520837323	2	9.76953824125098e-07	0.00197628458498024	0.0118577075098814
GMIP T572M	2039.33526176192	2	9.74862869613973e-07	0.00197628458498024	0.00691699604743083
AMOT R643H	2034.86749819974	2	9.76033070156419e-07	0.00197628458498024	0.00592885375494071
ZPLD1 S80S	2032.54782553247	2	9.76177588602088e-07	0.00197628458498024	0.00494071146245059
RSBN1L A149A	2025.18734253626	3	1.47031814360211e-06	0.00296442687747036	0.00592885375494071
LPA T901T	2003.10833306395	2	1.00245841430555e-06	0.00197628458498024	0.016798418972332
LRRN1 V642I	2001.16453500835	2	9.9148650714941e-07	0.00197628458498024	0.00494071146245059
NRP2 R31H	2000.6255537729	2	9.96697559472815e-07	0.00197628458498024	0.00988142292490119
CCDC14 R923H	1995.61194614596	2	9.95232552834267e-07	0.00197628458498024	0.00592885375494071
EXOC3 R59H	1995.30501292197	2	9.96375096795256e-07	0.00197628458498024	0.00691699604743083
ZNF701 P391P	1994.43190909308	2	9.97803133281681e-07	0.00197628458498024	0.00790513833992095
AMY2B A307A	1987.17030742318	2	9.98468841666409e-07	0.00197628458498024	0.00494071146245059
MCC V278I	1985.5786355082	2	1.00625713177143e-06	0.00197628458498024	0.0118577075098814
ANKDD1A A284T	1980.06520898601	2	1.00304674947876e-06	0.00197628458498024	0.00592885375494071
MYH11 T982M	1972.25369967952	2	1.01406866012831e-06	0.00197628458498024	0.0128458498023715
ZNF808 P846P	1966.54591984313	2	1.01296008963749e-06	0.00197628458498024	0.00889328063241107
OR8B12 T35M	1961.52586963319	2	1.01152254261002e-06	0.00197628458498024	0.00494071146245059
POLDIP3 S386S	1955.90347077945	2	1.01242146989663e-06	0.00197628458498024	0.00296442687747036
ZNF320 P160P	1947.84161764527	3	1.53479565344747e-06	0.00296442687747036	0.00988142292490119
SUPT6H A1678A	1945.88259556521	2	1.02473736668846e-06	0.00197628458498024	0.00988142292490119
DMRTA1 E284E	1938.49224115187	2	1.02252728275734e-06	0.00197628458498024	0.00395256916996047
EPRS V28V	1929.82786652305	2	1.03843908644855e-06	0.00197628458498024	0.0148221343873518
AR W742L	1928.72955258716	2	1.08015874183071e-06	0.00197628458498024	0.0523715415019763
LPA T1074T	1918.45644264599	3	1.56925071945805e-06	0.00296442687747036	0.016798418972332
TRDN Q513*	1913.47491468604	2	1.04001907353803e-06	0.00197628458498024	0.00790513833992095
ENTPD3 T253T	1911.92171340206	2	1.03776614970085e-06	0.00197628458498024	0.00494071146245059
FMN2 P1176L	1909.10934559701	2	1.05393288135155e-06	0.00197628458498024	0.0187747035573123
DIO1 T48T	1903.50751415372	2	1.04132039892286e-06	0.00197628458498024	0.00395256916996047
ZNF320 Y245Y	1893.84077183444	2	1.05289665135518e-06	0.00197628458498024	0.00988142292490119
CELSR3 R1194C	1890.43862756492	2	1.07080555788159e-06	0.00197628458498024	0.024703557312253
SORBS2 R751H	1884.8850186267	2	1.05579406082816e-06	0.00197628458498024	0.00790513833992095
HERC1 R149C	1884.40673339719	2	1.06774884517255e-06	0.00197628458498024	0.0187747035573123
C1orf95 A16V	1876.351968356	2	1.05430113617701e-06	0.00197628458498024	0.00197628458498024
ZNF320 R152K	1867.89715799784	2	1.06752055289904e-06	0.00197628458498024	0.00988142292490119
KPRP P12P	1861.98319089337	2	1.07305085912966e-06	0.00197628458498024	0.0118577075098814
MAB21L2 R106Q	1853.60776840562	2	1.07041396182395e-06	0.00197628458498024	0.00494071146245059
ZNF512B A148T	1846.75047878215	2	1.0786690211415e-06	0.00197628458498024	0.00889328063241107
PTPRD R1323C	1845.55857401766	2	1.09132237798158e-06	0.00197628458498024	0.0197628458498024
KIRREL R734Q	1840.45095352614	2	1.08886829223873e-06	0.00197628458498024	0.0148221343873518
E2F3 A49A	1834.94382585962	5	2.70728729235469e-06	0.00494071146245059	0.00790513833992095
OR4C6 V75I	1830.93823143579	2	1.09672340047805e-06	0.00197628458498024	0.016798418972332
TRIM55 R131H	1824.00591139823	2	1.08886597308608e-06	0.00197628458498024	0.00592885375494071
ZNF708 G332G	1823.73165779541	2	1.09228379225953e-06	0.00197628458498024	0.00889328063241107
MAS1 T124M	1821.32148202397	2	1.08938902584173e-06	0.00197628458498024	0.00494071146245059
NRG3 V679I	1818.09892337939	2	1.09895156802542e-06	0.00197628458498024	0.0118577075098814
ZNF85 G292G	1813.61551675933	2	1.10166826662536e-06	0.00197628458498024	0.0118577075098814
MOB2 T137M	1799.97160494412	2	1.09903956633089e-06	0.00197628458498024	0.00197628458498024
DNAJB8 R29C	1797.58600896895	2	1.10486950928628e-06	0.00197628458498024	0.00592885375494071
CCDC85A R464W	1797.50536193308	2	1.11154197644473e-06	0.00197628458498024	0.0118577075098814
WDR72 A1005A	1778.09704474735	2	1.12367469963205e-06	0.00197628458498024	0.0118577075098814
ZNF257 G235G	1773.55305647008	2	1.12880901046044e-06	0.00197628458498024	0.0138339920948617
ZDHHC4 R300H	1766.60488858761	2	1.12424571247353e-06	0.00197628458498024	0.00592885375494071
LDHAL6B T45T	1762.42966915997	2	1.12690906558333e-06	0.00197628458498024	0.00592885375494071
ZNF85 P313P	1761.97655778937	3	1.7000844685225e-06	0.00296442687747036	0.0118577075098814
TNXB C235C	1758.09383367624	2	1.16437677131503e-06	0.00197628458498024	0.0355731225296443
LPIN1 A440A	1742.57187275225	2	1.14088391788753e-06	0.00197628458498024	0.00691699604743083
EYA1 R437H	1741.37207845024	2	1.14737263069663e-06	0.00197628458498024	0.0118577075098814
PTPRH T732M	1732.89710442665	2	1.15413700072448e-06	0.00197628458498024	0.0128458498023715
LDB2 S107L	1727.87366622942	2	1.14944628791263e-06	0.00197628458498024	0.00592885375494071
FSCN3 R285C	1720.86570534834	2	1.15527447563595e-06	0.00197628458498024	0.00691699604743083
RALY G234G	1718.1411915194	7	4.04385786400514e-06	0.00691699604743083	0.00790513833992095
OTOF R1452C	1713.75469756611	2	1.16702855403258e-06	0.00197628458498024	0.0128458498023715
BSN P2776L	1713.278782667	2	1.19605814632554e-06	0.00197628458498024	0.0365612648221344
NPAS4 G658R	1710.89296167019	2	1.16781277814284e-06	0.00197628458498024	0.0118577075098814
ZNF93 K395K	1704.56556825394	2	1.17214773070874e-06	0.00197628458498024	0.0118577075098814
ZNF708 Y476Y	1698.24280092542	2	1.1729963054488e-06	0.00197628458498024	0.00889328063241107
SAMD9 R1040H	1695.77837204641	2	1.18176332458868e-06	0.00197628458498024	0.0148221343873518
SENP2 H261H	1695.60098767225	2	1.17132390584176e-06	0.00197628458498024	0.00592885375494071
PIP5K1A A201A	1688.58174846445	2	1.17736214263484e-06	0.00197628458498024	0.00691699604743083
IRX6 E267E	1687.80930376743	2	1.17907301705706e-06	0.00197628458498024	0.00790513833992095
H2AFJ A13T	1686.08916013348	2	1.17559690843057e-06	0.00197628458498024	0.00395256916996047
ERG R361R	1679.56602373486	6	3.55812949231525e-06	0.00592885375494071	0.0108695652173913
ZBTB39 T499T	1675.46614146367	2	1.18305058809462e-06	0.00197628458498024	0.00395256916996047
PDZD2 V806I	1673.26936694655	2	1.20127157511539e-06	0.00197628458498024	0.0177865612648221
TSPYL2 R193R	1668.24933227436	4	2.37869669650076e-06	0.00395256916996047	0.00592885375494071
TP53 R337C	1665.67971778936	2	1.39455466217869e-06	0.00197628458498024	0.150197628458498
GJA8 R185Q	1665.64457338587	2	1.19953722096403e-06	0.00197628458498024	0.0118577075098814
ANKRD44 Y341Y	1662.49293073256	2	1.1934653064494e-06	0.00197628458498024	0.00494071146245059
CDK12 G1284G	1660.87969723558	2	1.21757486959091e-06	0.00197628458498024	0.0237154150197628
PCNXL2 G1416G	1653.6132715741	3	1.8187572122546e-06	0.00296442687747036	0.0158102766798419
ENGASE A112V	1644.45245930476	2	1.20895694742474e-06	0.00197628458498024	0.00691699604743083
UNC13D R293H	1642.12567081867	2	1.21671726968194e-06	0.00197628458498024	0.0118577075098814
CRB2 T33M	1641.45561317344	2	1.21843115989015e-06	0.00197628458498024	0.0128458498023715
ENPEP P51L	1640.81004638201	2	1.21526474759294e-06	0.00197628458498024	0.00988142292490119
MYOC S331S	1634.26639808408	2	1.21770257917746e-06	0.00197628458498024	0.00790513833992095
COL1A1 G722G	1633.15442425308	2	1.22585019575763e-06	0.00197628458498024	0.0138339920948617
SNX9 G188G	1631.92761301709	2	1.21221063748554e-06	0.00197628458498024	0.00197628458498024
ZNF510 N575N	1631.59226181756	2	1.21727592003711e-06	0.00197628458498024	0.00592885375494071
ATP2B1 G2G	1631.4552102155	2	1.21617046096204e-06	0.00197628458498024	0.00494071146245059
GRIA2 L519L	1629.74895991522	2	1.23335002964431e-06	0.00197628458498024	0.0177865612648221
TINAGL1 R274H	1627.20356232782	2	1.22177229168681e-06	0.00197628458498024	0.00691699604743083
KPRP R352C	1622.17495468005	2	1.23168136513807e-06	0.00197628458498024	0.0118577075098814
GRIN2C T644M	1619.77914247483	2	1.228593674178e-06	0.00197628458498024	0.00790513833992095
SIDT2 R150H	1619.39309955092	2	1.22888655543975e-06	0.00197628458498024	0.00790513833992095
SLC6A2 V573I	1619.25545287775	2	1.22655012098289e-06	0.00197628458498024	0.00592885375494071
NPR3 G33G	1618.87696768618	5	3.06253560940647e-06	0.00494071146245059	0.00592885375494071
PRODH2 S2S	1611.20977732122	2	1.22901356157031e-06	0.00197628458498024	0.00296442687747036
PBRM1 P1576P	1606.64030453194	2	1.2448341181443e-06	0.00197628458498024	0.0128458498023715
SCN11A V1602V	1604.5456974453	3	1.89719893056016e-06	0.00296442687747036	0.0276679841897233
OR10T2 T92T	1589.26041004072	2	1.24845973794556e-06	0.00197628458498024	0.00494071146245059
DPEP3 R108H	1586.93770996834	2	1.25028702927872e-06	0.00197628458498024	0.00494071146245059
WFIKKN1 A90V	1586.08901929921	2	1.25344302948683e-06	0.00197628458498024	0.00691699604743083
ZNF468 P326P	1581.28210255095	2	1.2597578433519e-06	0.00197628458498024	0.00889328063241107
OR10C1 R93H	1578.70601688272	2	1.2568062792112e-06	0.00197628458498024	0.00494071146245059
ZNF708 G311E	1568.25199314504	2	1.27022477251608e-06	0.00197628458498024	0.00889328063241107
ZNF765 P298P	1565.86557128123	3	1.90919252788726e-06	0.00296442687747036	0.00988142292490119
SCN1A R931C	1563.36434062049	2	1.2896096340437e-06	0.00197628458498024	0.0207509881422925
HTT A805V	1560.06963263294	2	1.28973288841245e-06	0.00197628458498024	0.0187747035573123
L3MBTL4 R23C	1557.88935855562	2	1.27994879476751e-06	0.00197628458498024	0.00988142292490119
ZNF254 V599V	1555.12569581926	2	1.28607010484351e-06	0.00197628458498024	0.0128458498023715
ZNF85 K424K	1553.50968448296	2	1.28612179417349e-06	0.00197628458498024	0.0118577075098814
PPP1R9B P252P	1552.09468260481	5	3.19430793517462e-06	0.00494071146245059	0.00592885375494071
LCTL R485H	1550.66994206523	2	1.27826118906471e-06	0.00197628458498024	0.00395256916996047
THBS4 R94C	1548.94108431625	2	1.28862786772553e-06	0.00197628458498024	0.0108695652173913
MYH6 A1298V	1547.33051063493	2	1.3042877021853e-06	0.00197628458498024	0.0217391304347826
PRR3 G52G	1547.12519731157	2	1.27865541556901e-06	0.00197628458498024	0.00197628458498024
NKX2-3 A281A	1546.84730592901	8	5.13079058632082e-06	0.00790513833992095	0.00790513833992095
INF2 R922R	1545.93662111084	2	1.28344694598217e-06	0.00197628458498024	0.00494071146245059
LPPR5 V270M	1544.313715421	2	1.28479570908027e-06	0.00197628458498024	0.00494071146245059
MAP3K8 P390P	1543.77406302011	2	1.28652114270139e-06	0.00197628458498024	0.00592885375494071
CNGA4 R146C	1542.28452485555	2	1.29807609322968e-06	0.00197628458498024	0.0138339920948617
SRRM2 S2548S	1542.15725087521	3	1.94825074978158e-06	0.00296442687747036	0.0148221343873518
MPP3 R79H	1537.47882779143	2	1.29564875641381e-06	0.00197628458498024	0.00889328063241107
IL17RD A453V	1537.22224704741	2	1.29845157429169e-06	0.00197628458498024	0.0108695652173913
FOXA1 F266L	1535.71451053848	2	1.33984140968927e-06	0.00197628458498024	0.0405138339920949
ZC3H4 R403C	1535.3170376677	2	1.30136161695194e-06	0.00197628458498024	0.0118577075098814
LRRC16B R787W	1535.26549102426	2	1.30010650169912e-06	0.00197628458498024	0.0108695652173913
KIF1A A9V	1535.24534391204	2	1.3119071682504e-06	0.00197628458498024	0.0197628458498024
KIF20A R445H	1529.93907801274	2	1.30073833436227e-06	0.00197628458498024	0.00790513833992095
SCMH1 R544C	1526.2667654769	2	1.30516668271821e-06	0.00197628458498024	0.00889328063241107
FCRL4 A389T	1512.6699916256	2	1.31428020413739e-06	0.00197628458498024	0.00691699604743083
GABRB1 R411H	1511.80906143009	2	1.3229188246664e-06	0.00197628458498024	0.0128458498023715
GABRB1 R416C	1511.80906143009	2	1.3229188246664e-06	0.00197628458498024	0.0128458498023715
RUNX2 A150A	1505.69876627672	2	1.31905399414028e-06	0.00197628458498024	0.00592885375494071
ARHGAP22 T366M	1502.60722484476	3	1.99752999594869e-06	0.00296442687747036	0.0138339920948617
CHRM3 S10S	1497.71693686585	2	1.32740184506858e-06	0.00197628458498024	0.00691699604743083
RREB1 P817P	1495.35325077777	2	1.33214846070949e-06	0.00197628458498024	0.00889328063241107
ABCA13 R3933W	1492.07942938373	2	1.39771814418937e-06	0.00197628458498024	0.0533596837944664
RTN4RL2 R280R	1487.48210321276	5	3.3297591400601e-06	0.00494071146245059	0.00494071146245059
ITGAL R830C	1484.43148431659	2	1.34731760124845e-06	0.00197628458498024	0.0128458498023715
ARIH1 G85G	1478.52465404645	4	2.68926755381279e-06	0.00395256916996047	0.00790513833992095
BEST3 R255C	1477.2927812473	2	1.34709275864044e-06	0.00197628458498024	0.00790513833992095
BDKRB1 G115R	1462.20225897665	2	1.36507014297179e-06	0.00197628458498024	0.0108695652173913
CDH23 N1850N	1451.24404423685	2	1.38366307942471e-06	0.00197628458498024	0.016798418972332
URGCP C868C	1449.43422811349	2	1.37298427856239e-06	0.00197628458498024	0.00790513833992095
DCLK3 Y421Y	1447.5013177378	2	1.37345106427482e-06	0.00197628458498024	0.00691699604743083
KDR C466C	1446.87795142566	2	1.38228705793494e-06	0.00197628458498024	0.0128458498023715
ZNF257 K485K	1442.24008208133	2	1.38812025511311e-06	0.00197628458498024	0.0138339920948617
PRDM8 G207G	1438.87044930572	9	6.25182268001846e-06	0.00889328063241107	0.0158102766798419
ENPP7 G61R	1435.45556038788	2	1.38497650519323e-06	0.00197628458498024	0.00691699604743083
MRGPRE V267I	1435.15043596966	2	1.38115221534387e-06	0.00197628458498024	0.00395256916996047
TRIML1 A104V	1427.9421652248	2	1.39503726394054e-06	0.00197628458498024	0.00889328063241107
LRRTM4 A54T	1425.15818958681	2	1.39776239984845e-06	0.00197628458498024	0.00889328063241107
TNR V431M	1424.96448783514	2	1.40635693297852e-06	0.00197628458498024	0.0148221343873518
MYLK C742C	1414.54120061918	2	1.42242100303582e-06	0.00197628458498024	0.0187747035573123
CUL1 R91*	1413.60770098691	2	1.40638185827526e-06	0.00197628458498024	0.00691699604743083
DLG5 R551W	1405.42225113223	2	1.41598043321629e-06	0.00197628458498024	0.00790513833992095
DCHS1 G2644G	1396.37394581302	2	1.45261823845597e-06	0.00197628458498024	0.0266798418972332
CNTN4 N396N	1393.93080541143	2	1.42907562090399e-06	0.00197628458498024	0.00889328063241107
PCNXL2 T2004T	1393.43643992917	2	1.43961982720052e-06	0.00197628458498024	0.0158102766798419
ATP4A A254T	1391.9764452219	2	1.42823697355689e-06	0.00197628458498024	0.00691699604743083
MYH1 R1140H	1386.50308549636	2	1.45118545675643e-06	0.00197628458498024	0.0187747035573123
MYO1F I382I	1380.74091228829	2	1.44416565708893e-06	0.00197628458498024	0.00988142292490119
PCDHB3 S219S	1380.41567375338	2	1.44883943633374e-06	0.00197628458498024	0.0128458498023715
SPEG R1022H	1379.61686322713	2	1.47325034877291e-06	0.00197628458498024	0.0286561264822134
QARS G112G	1378.3390999149	2	1.44093566797316e-06	0.00197628458498024	0.00592885375494071
TCEAL2 P25P	1377.8138794092	2	1.43720330913748e-06	0.00197628458498024	0.00296442687747036
COL6A3 T2173T	1376.95059306199	2	1.47460450695382e-06	0.00197628458498024	0.0276679841897233
CSMD3 R2708*	1361.53328478919	2	1.54950705019029e-06	0.00197628458498024	0.0642292490118577
PLEC R4018H	1355.28701271815	2	1.51821265560084e-06	0.00197628458498024	0.0405138339920949
KIF21B R394R	1354.40202817233	2	1.47814506256657e-06	0.00197628458498024	0.0138339920948617
ZBTB10 G130G	1347.61852925309	3	2.21177438083297e-06	0.00296442687747036	0.00691699604743083
SDK1 P873P	1331.21452279163	3	2.27519728060748e-06	0.00296442687747036	0.0227272727272727
MTA1 A63T	1330.08216183203	2	1.49469881067186e-06	0.00197628458498024	0.00691699604743083
PYGL A2V	1329.6623879931	2	1.49964278516897e-06	0.00197628458498024	0.00988142292490119
OGFR P374P	1328.86551849129	2	1.49755590789158e-06	0.00197628458498024	0.00790513833992095
SCARB1 S515S	1324.32998073699	2	1.49821242734574e-06	0.00197628458498024	0.00494071146245059
FCRLB R159H	1322.01875893794	2	1.49934423440679e-06	0.00197628458498024	0.00395256916996047
RSPH9 G142G	1321.08123608558	2	1.50040826396447e-06	0.00197628458498024	0.00395256916996047
CRP G195G	1320.5178317587	2	1.49956223175357e-06	0.00197628458498024	0.00296442687747036
CCDC135 R615H	1315.39547837043	2	1.51289132487774e-06	0.00197628458498024	0.00790513833992095
OR2T6 T260M	1310.48542357841	2	1.51705023925986e-06	0.00197628458498024	0.00691699604743083
NOTUM G458G	1309.80729331644	2	1.51332277206395e-06	0.00197628458498024	0.00395256916996047
ZFHX4 A377T	1305.78708549045	2	1.5757652358059e-06	0.00197628458498024	0.0405138339920949
CD14 S346S	1299.86118411208	2	1.52641501977155e-06	0.00197628458498024	0.00494071146245059
WDR90 A501A	1299.19138569584	2	1.5440517455335e-06	0.00197628458498024	0.0158102766798419
B4GALNT3 A552T	1298.82200848805	2	1.5383190688299e-06	0.00197628458498024	0.0118577075098814
SLC7A13 C51C	1296.7873003022	2	1.53307502697081e-06	0.00197628458498024	0.00691699604743083
SLC17A3 V470I	1296.32295389483	2	1.53362417861458e-06	0.00197628458498024	0.00691699604743083
SHKBP1 A274A	1289.21181118093	2	1.54055210664733e-06	0.00197628458498024	0.00592885375494071
TBX18 S490L	1287.73708836	2	1.5546672444006e-06	0.00197628458498024	0.0138339920948617
FNDC1 R682H	1287.60432971282	2	1.57532730714343e-06	0.00197628458498024	0.0266798418972332
PIGX L276L	1286.78442070008	2	1.54039882058318e-06	0.00197628458498024	0.00395256916996047
COL5A1 R909W	1285.91529404391	2	1.57739648232495e-06	0.00197628458498024	0.0266798418972332
AKAP12 T949M	1285.4121604823	2	1.55747917455667e-06	0.00197628458498024	0.0138339920948617
MXRA5 R2592H	1284.42840547369	2	1.57922251855265e-06	0.00197628458498024	0.0266798418972332
KMT2C V656I	1282.60032934459	2	1.63795459953247e-06	0.00197628458498024	0.0602766798418972
ABCA4 I1747I	1276.76377254853	2	1.58068720277738e-06	0.00197628458498024	0.0217391304347826
OR10G8 V221I	1272.07967866366	2	1.56909089909506e-06	0.00197628458498024	0.0108695652173913
AIFM2 A62T	1270.79391345007	2	1.56443322897951e-06	0.00197628458498024	0.00691699604743083
ZNF668 A456V	1270.08094213308	2	1.56842958992437e-06	0.00197628458498024	0.00889328063241107
RHOBTB2 T70T	1262.06755847149	2	1.5752502407985e-06	0.00197628458498024	0.00691699604743083
UNC93B1 A122T	1256.41994048725	2	1.58075967089409e-06	0.00197628458498024	0.00592885375494071
ACADS R330H	1254.49814385999	2	1.5800431540634e-06	0.00197628458498024	0.00395256916996047
RFX1 G391G	1253.01267233543	3	2.37876934842355e-06	0.00296442687747036	0.00691699604743083
RAB15 D105D	1251.2230237381	2	1.58104508514846e-06	0.00197628458498024	0.00197628458498024
SPATC1 A313T	1244.92195189705	2	1.60012644021982e-06	0.00197628458498024	0.00889328063241107
IL1RL1 A161A	1244.57216198755	2	1.60057615948867e-06	0.00197628458498024	0.00889328063241107
OR5F1 A146A	1244.24332376242	2	1.59781626906748e-06	0.00197628458498024	0.00691699604743083
IQCF2 R111H	1243.7264789739	2	1.59848025992531e-06	0.00197628458498024	0.00691699604743083
NPR1 R525W	1242.39348812123	2	1.60658331341813e-06	0.00197628458498024	0.0108695652173913
ZDHHC8 G442G	1238.22985984301	2	1.6039816483518e-06	0.00197628458498024	0.00592885375494071
SLIT2 C1086C	1237.40368142648	2	1.61306182992274e-06	0.00197628458498024	0.0108695652173913
TRAP1 D134D	1236.88092387757	2	1.60413795438492e-06	0.00197628458498024	0.00494071146245059
CEBPE A176A	1234.83903792707	2	1.60838612210015e-06	0.00197628458498024	0.00592885375494071
HOXA10 G229S	1230.53876997861	2	1.61240562544909e-06	0.00197628458498024	0.00494071146245059
NOC2L R275W	1223.28093551024	2	1.62681388243819e-06	0.00197628458498024	0.00790513833992095
HEY2 C249C	1223.2516081457	2	1.62040351371042e-06	0.00197628458498024	0.00395256916996047
IQCD A318A	1221.34256816766	2	1.62939576485542e-06	0.00197628458498024	0.00790513833992095
SNX32 G8G	1214.06023684281	2	1.63916941484321e-06	0.00197628458498024	0.00790513833992095
EMILIN1 A307A	1213.047279646	2	1.64545000034741e-06	0.00197628458498024	0.0108695652173913
SYNE1 A1608V	1210.71022837856	2	1.77245018665671e-06	0.00197628458498024	0.0800395256916996
ZNF680 C383C	1208.29317407283	2	1.65027714270958e-06	0.00197628458498024	0.00988142292490119
OBSCN R6233C	1207.45890508703	2	1.74907253095399e-06	0.00197628458498024	0.0652173913043478
ASXL1 G610G	1198.47797885251	2	1.67045428117913e-06	0.00197628458498024	0.0138339920948617
HIST3H2A G106G	1196.95315505234	2	1.65764852757328e-06	0.00197628458498024	0.00494071146245059
ASNS A6A	1194.71890096254	2	1.66570597184554e-06	0.00197628458498024	0.00790513833992095
KDR R1032*	1194.26942220312	2	1.67466455180408e-06	0.00197628458498024	0.0128458498023715
BHLHE41 A404A	1193.97573630564	2	1.65685110002881e-06	0.00197628458498024	0.00197628458498024
TMEM187 V33M	1192.16204802997	2	1.66596309193989e-06	0.00197628458498024	0.00592885375494071
NAV2 A820T	1189.07366018785	2	1.7093314678262e-06	0.00197628458498024	0.0286561264822134
CNBD1 V407I	1185.9254477036	2	1.67805692327753e-06	0.00197628458498024	0.00790513833992095
GBP4 S128S	1183.56502479784	2	1.67973215136681e-06	0.00197628458498024	0.00691699604743083
LPHN3 R894H	1183.27854885372	2	1.70729259753159e-06	0.00197628458498024	0.0227272727272727
ZNF688 R203H	1182.07206099257	2	1.67851664929856e-06	0.00197628458498024	0.00494071146245059
HIST3H2A V115V	1179.96966607166	2	1.68150732353335e-06	0.00197628458498024	0.00494071146245059
MORC1 G601G	1174.08674039246	2	1.70345222193599e-06	0.00197628458498024	0.0128458498023715
TECPR1 A1043A	1172.62221513466	2	1.70387584073159e-06	0.00197628458498024	0.0118577075098814
EPPK1 G2347G	1162.09980756803	2	1.75435593102356e-06	0.00197628458498024	0.0316205533596838
CATSPERG D966D	1159.34418585112	2	1.71824084301428e-06	0.00197628458498024	0.00889328063241107
PGAP3 C184C	1157.46899208379	2	1.71080061790468e-06	0.00197628458498024	0.00296442687747036
ALDH1A2 P27P	1157.36834397554	2	1.71946158573359e-06	0.00197628458498024	0.00790513833992095
AR P893S	1157.28482517899	2	1.80019131118567e-06	0.00197628458498024	0.0523715415019763
RASGEF1C T354M	1155.40760210121	2	1.720667426604e-06	0.00197628458498024	0.00691699604743083
TAF5L T560T	1154.36414431382	2	1.7222227796827e-06	0.00197628458498024	0.00691699604743083
COL6A3 S3004S	1150.38436313563	2	1.76502533887672e-06	0.00197628458498024	0.0276679841897233
DNAH3 A835A	1149.43778750949	2	1.79194819014388e-06	0.00197628458498024	0.041501976284585
DHCR7 S397S	1148.08193671044	2	1.72821082851609e-06	0.00197628458498024	0.00494071146245059
HOXD13 A69A	1148.00828115824	2	1.73348088221301e-06	0.00197628458498024	0.00790513833992095
WDR62 R318H	1147.2635289695	2	1.74153767832902e-06	0.00197628458498024	0.0118577075098814
KRT25 A339A	1146.81772686508	3	2.61201837888128e-06	0.00296442687747036	0.0118577075098814
GRM8 S230S	1144.67494225138	2	1.75247893775e-06	0.00197628458498024	0.0158102766798419
LPA R47R	1144.35910534136	2	1.75472261624251e-06	0.00197628458498024	0.016798418972332
APBB2 V501M	1143.53445996193	2	1.74547310693319e-06	0.00197628458498024	0.0108695652173913
MSI2 A101A	1143.1686304862	2	1.73736220419616e-06	0.00197628458498024	0.00592885375494071
PRICKLE2 Y872Y	1129.71771973057	2	1.76858575180145e-06	0.00197628458498024	0.0118577075098814
NKPD1 V396M	1123.54621167916	2	1.77475442143523e-06	0.00197628458498024	0.00988142292490119
MEOX2 A302A	1122.16597794574	3	2.66407902852194e-06	0.00296442687747036	0.00988142292490119
SPRED2 R339R	1120.71380215139	2	1.77923980505688e-06	0.00197628458498024	0.00988142292490119
ZNF831 R1165H	1119.50461313679	2	1.810035547379e-06	0.00197628458498024	0.0256916996047431
NWD1 A1150A	1119.23466850403	2	1.79953268816565e-06	0.00197628458498024	0.0197628458498024
ATXN2 Q173Q	1114.0630933226	2	1.80063296135495e-06	0.00197628458498024	0.0158102766798419
ATXN2 Q178Q	1114.0630933226	2	1.80063296135495e-06	0.00197628458498024	0.0158102766798419
CACNA1G A1699T	1113.3544409811	2	1.80540073676173e-06	0.00197628458498024	0.0177865612648221
KAZALD1 C135C	1102.77575032211	2	1.79564944757268e-06	0.00197628458498024	0.00296442687747036
IRF8 A179A	1102.58583761747	2	1.79595873564038e-06	0.00197628458498024	0.00296442687747036
FAT4 T3616T	1102.03670660119	2	1.89241109531942e-06	0.00197628458498024	0.0533596837944664
FAM131C S32S	1093.50427391982	2	1.81446719721937e-06	0.00197628458498024	0.00494071146245059
ZCCHC14 T223T	1093.16955711791	2	1.82771524294981e-06	0.00197628458498024	0.0118577075098814
GRM1 R275H	1086.92997252937	2	1.85488464403356e-06	0.00197628458498024	0.0207509881422925
GRM1 R297*	1086.92997252937	2	1.85488464403356e-06	0.00197628458498024	0.0207509881422925
TAS1R2 R707H	1085.43115752207	2	1.84074563257825e-06	0.00197628458498024	0.0118577075098814
LOXL1 T137T	1080.60208924901	2	1.83613159255098e-06	0.00197628458498024	0.00494071146245059
MEGF6 H1198H	1079.5591283826	2	1.84706752454758e-06	0.00197628458498024	0.00988142292490119
FOXA1 R261C	1077.18739175858	2	1.91017265001678e-06	0.00197628458498024	0.0405138339920949
ATG9A L604L	1073.46667500464	2	1.85385392425101e-06	0.00197628458498024	0.00790513833992095
ADAMTS1 A806A	1067.19699952776	2	1.87219666430587e-06	0.00197628458498024	0.0118577075098814
KCNG2 A175V	1066.00065534603	2	1.86869728573846e-06	0.00197628458498024	0.00889328063241107
LAMA4 R214C	1065.68175105606	2	1.8918684806103e-06	0.00197628458498024	0.0207509881422925
FCGBP A1254A	1063.0714041274	2	1.92366239914635e-06	0.00197628458498024	0.0345849802371542
SORCS3 D877D	1058.33564200008	3	2.84174598738034e-06	0.00296442687747036	0.0158102766798419
SLC6A4 N24N	1053.95011007347	2	1.88443262413146e-06	0.00197628458498024	0.00592885375494071
GP5 A41A	1052.56870238809	2	1.8982159151607e-06	0.00197628458498024	0.0118577075098814
DMRTB1 A167T	1052.34747502859	2	1.88730245356977e-06	0.00197628458498024	0.00592885375494071
GPR158 S881S	1050.48277117102	3	2.88613641777333e-06	0.00296442687747036	0.0237154150197628
SCN11A R763H	1039.72702234118	2	1.95287561711142e-06	0.00197628458498024	0.0276679841897233
ADAMTS8 D583D	1029.80733231237	2	1.93630259204599e-06	0.00197628458498024	0.00988142292490119
OR2A12 S253S	1026.56471352898	2	1.93662630244895e-06	0.00197628458498024	0.00691699604743083
PTCHD3 Y270Y	1019.94711568754	2	1.95307433160171e-06	0.00197628458498024	0.00889328063241107
ROBO2 R910H	1018.76168537981	2	1.98299831674836e-06	0.00197628458498024	0.0227272727272727
UBE3B G 109945541 A NCSNV	1018.62699171522	2	1.96342791123117e-06	0.00197628458498024	0.0128458498023715
LETM1 G138G	1014.54738381779	2	1.96542678899906e-06	0.00197628458498024	0.00988142292490119
GRIA1 R465H	1012.13274203606	2	1.99598592494097e-06	0.00197628458498024	0.0227272727272727
GRIA1 R865W	1012.13274203606	2	1.99598592494097e-06	0.00197628458498024	0.0227272727272727
BEGAIN T54T	1011.062789451	2	1.97023622273964e-06	0.00197628458498024	0.00889328063241107
WDR81 L913L	1006.44309483362	2	1.98719696814825e-06	0.00197628458498024	0.0128458498023715
CAPNS1 G47G	1004.76154956904	3	2.96355856292628e-06	0.00296442687747036	0.00592885375494071
CSMD2 P1594P	1000.16321967852	2	2.04674955192093e-06	0.00197628458498024	0.0355731225296443
CNTNAP5 V793I	998.309183701709	3	3.06172529758303e-06	0.00296442687747036	0.0316205533596838
NKX2-5 P209P	989.976769864229	4	4.0164057386768e-06	0.00395256916996047	0.00790513833992095
CACNA1E V1176I	988.230057054235	2	2.09072414133069e-06	0.00197628458498024	0.0444664031620553
CACNA1E V2162I	988.230057054235	2	2.09072414133069e-06	0.00197628458498024	0.0444664031620553
KCNK10 R429H	987.087097901632	2	2.02616432827331e-06	0.00197628458498024	0.0128458498023715
KCNC1 T382T	984.066743304181	2	2.01825535223426e-06	0.00197628458498024	0.00592885375494071
SF3B5 R4R	978.117595289521	2	2.02650602906749e-06	0.00197628458498024	0.00395256916996047
GRM6 T613M	975.483537376402	2	2.04209753923494e-06	0.00197628458498024	0.00889328063241107
MYPOP A138V	972.146107529593	2	2.04706925491594e-06	0.00197628458498024	0.00790513833992095
XKR7 R313R	965.000605977218	2	2.06222710709574e-06	0.00197628458498024	0.00790513833992095
FBXL7 C323C	962.530493338595	2	2.06751933760293e-06	0.00197628458498024	0.00790513833992095
PCNXL2 V876I	960.908843445227	2	2.0876264596269e-06	0.00197628458498024	0.0158102766798419
PLD4 T245M	958.758008803705	2	2.07565453402901e-06	0.00197628458498024	0.00790513833992095
MMP16 P314P	950.490332909209	2	2.10839460153307e-06	0.00197628458498024	0.0148221343873518
MN1 P637P	945.341864202585	2	2.12200348130976e-06	0.00197628458498024	0.0158102766798419
ABCA3 Y1265Y	940.818036633992	2	2.12156715644626e-06	0.00197628458498024	0.0108695652173913
SEMA7A H572H	938.520521053675	2	2.1183044811361e-06	0.00197628458498024	0.00691699604743083
BEND5 R206W	929.895213537623	2	2.14008027898029e-06	0.00197628458498024	0.00790513833992095
AFF3 C672C	926.082753315447	2	2.16179673307354e-06	0.00197628458498024	0.0138339920948617
PAPL Y315Y	924.242350500559	3	3.2249421772585e-06	0.00296442687747036	0.00691699604743083
ZNF831 T475M	924.051766886918	2	2.19288920582773e-06	0.00197628458498024	0.0256916996047431
NEURL4 R339C	921.990251196279	2	2.17793279336751e-06	0.00197628458498024	0.016798418972332
ADAMTS18 R257C	921.038378013066	2	2.1714628992786e-06	0.00197628458498024	0.0128458498023715
SFRP2 P137P	920.711797254443	2	2.16142599013541e-06	0.00197628458498024	0.00790513833992095
LRRC4B T298M	911.761377634317	2	2.19795303450427e-06	0.00197628458498024	0.0148221343873518
APBA1 R53H	907.183629740347	2	2.20022560072675e-06	0.00197628458498024	0.0108695652173913
TAF6L R225H	905.260385111084	2	2.19177561249765e-06	0.00197628458498024	0.00494071146245059
LETM1 R307C	901.597868734821	2	2.21164964560368e-06	0.00197628458498024	0.00988142292490119
TPRA1 A15A	900.554488300271	2	2.20980566291564e-06	0.00197628458498024	0.00790513833992095
DNAH17 D2684D	897.194215914719	2	2.26772382355725e-06	0.00197628458498024	0.0296442687747036
SORCS1 T804M	897.145145378315	2	2.25181256085824e-06	0.00197628458498024	0.0227272727272727
GLI3 S890S	894.595932071815	2	2.246881363935e-06	0.00197628458498024	0.0177865612648221
MYO15A V384I	890.010278005479	2	2.3118990258082e-06	0.00197628458498024	0.0405138339920949
MAGEA6 H174H	887.876827706654	2	2.23913065793292e-06	0.00197628458498024	0.00691699604743083
CNTNAP1 D733D	878.968796477444	2	2.28224111584514e-06	0.00197628458498024	0.0158102766798419
GLI2 T1201M	871.01965852107	2	2.31002032357868e-06	0.00197628458498024	0.0187747035573123
KCNN4 R165H	863.17102848448	2	2.31241385640507e-06	0.00197628458498024	0.0108695652173913
STX11 R264W	857.546596997471	2	2.3114326509269e-06	0.00197628458498024	0.00395256916996047
NOTCH1 N1194N	848.690807133583	2	2.36129420734931e-06	0.00197628458498024	0.0148221343873518
FAT3 V886I	844.180789271271	2	2.47045007127165e-06	0.00197628458498024	0.0533596837944664
CAND2 N704N	840.809976770882	2	2.38821238891259e-06	0.00197628458498024	0.016798418972332
HNF1A G338G	840.549294489208	2	2.36755942936026e-06	0.00197628458498024	0.00790513833992095
ATP10A R170C	832.11771193741	2	2.41558483756372e-06	0.00197628458498024	0.0177865612648221
TRPA1 S293S	823.941281248414	2	2.43222269878106e-06	0.00197628458498024	0.0148221343873518
PHOX2B H89H	820.832269652991	2	2.41481880924245e-06	0.00197628458498024	0.00395256916996047
TMEM132B V907I	810.706075106868	2	2.48437680874139e-06	0.00197628458498024	0.0197628458498024
BHLHE22 G96G	805.618228262891	3	3.69980225567233e-06	0.00296442687747036	0.00691699604743083
SHC2 S512S	804.689251295413	2	2.47060865071297e-06	0.00197628458498024	0.00691699604743083
PCDHB7 N238N	789.035149671572	3	3.82699031212594e-06	0.00296442687747036	0.0197628458498024
SLC5A4 N643N	785.024437304918	2	2.53249724583285e-06	0.00197628458498024	0.00691699604743083
ACTL9 C341C	781.475089399533	2	2.55160866150776e-06	0.00197628458498024	0.00988142292490119
NFATC1 A98V	778.208319711572	2	2.57515710890612e-06	0.00197628458498024	0.0148221343873518
GIMAP1 A114T	775.435053793978	2	2.56381526171552e-06	0.00197628458498024	0.00691699604743083
TRIM3 G313G	769.270249499932	2	2.59209115153045e-06	0.00197628458498024	0.00988142292490119
ADAMTS1 T556M	735.935278538116	2	2.71491627177053e-06	0.00197628458498024	0.0118577075098814
KIT N130N	735.272738057838	2	2.71736263192712e-06	0.00197628458498024	0.0118577075098814
GIMAP1 G284G	734.672710073086	2	2.70606516089105e-06	0.00197628458498024	0.00691699604743083
KCNH5 T147M	730.059915842958	2	2.75050411571626e-06	0.00197628458498024	0.016798418972332
RYR2 R3225H	726.489118564146	2	2.91627886247294e-06	0.00197628458498024	0.0681818181818182
EN2 G33G	723.98730270608	3	4.11696189559812e-06	0.00296442687747036	0.00691699604743083
NPC1L1 T573T	720.382915082549	2	2.78186592818557e-06	0.00197628458498024	0.0148221343873518
DCHS2 R2855C	715.966162481264	2	2.90075712187511e-06	0.00197628458498024	0.0494071146245059
SV2A D39D	709.58141690993	2	2.81013363561282e-06	0.00197628458498024	0.00988142292490119
GRIN2A T77T	706.929984793128	2	2.89277655739278e-06	0.00197628458498024	0.0345849802371542
PURA G48G	703.560374097947	2	2.82292471939715e-06	0.00197628458498024	0.00592885375494071
ADCY5 N629N	691.528682511859	2	2.89214419769611e-06	0.00197628458498024	0.0128458498023715
SSTR5 G120G	683.278381878187	2	2.91250310384446e-06	0.00197628458498024	0.00790513833992095
SPTA1 R2016H	676.553264126857	2	3.10847690535191e-06	0.00197628458498024	0.0612648221343874
RAB37 D56D	670.466791901544	2	2.96520610625281e-06	0.00197628458498024	0.00691699604743083
POM121L12 A142A	662.804059794994	2	3.02960244972943e-06	0.00197628458498024	0.016798418972332
AMY2B D486D	647.074096711531	2	3.06630669521491e-06	0.00197628458498024	0.00494071146245059
TBX18 T564M	642.243615308502	2	3.11720135934931e-06	0.00197628458498024	0.0138339920948617
ZNF536 A124T	638.252625137107	2	3.16520861444465e-06	0.00197628458498024	0.0227272727272727
IFI6 S82S	631.452458777617	2	3.13905057528532e-06	0.00197628458498024	0.00395256916996047
LRRTM1 R202C	625.29192274915	2	3.2049169576737e-06	0.00197628458498024	0.0148221343873518
KIAA1211 T1091T	616.803860858142	2	3.26209552356058e-06	0.00197628458498024	0.0187747035573123
TSHZ3 T706M	612.414400775278	2	3.2788791391964e-06	0.00197628458498024	0.016798418972332
PCDHA11 T725M	598.248305191903	2	3.3531540490069e-06	0.00197628458498024	0.0158102766798419
XKR4 R589W	596.02979512043	2	3.3588969663313e-06	0.00197628458498024	0.0138339920948617
GRIN2A A33T	590.610298172921	2	3.46250394558622e-06	0.00197628458498024	0.0345849802371542
PAPL P66P	583.654304759091	2	3.40624957132251e-06	0.00197628458498024	0.00691699604743083
SALL3 V737M	559.153438341488	2	3.59481099496814e-06	0.00197628458498024	0.0177865612648221
SLITRK2 N80N	530.718398156967	2	3.78361257159888e-06	0.00197628458498024	0.016798418972332
GRIK3 S214S	524.946832715299	2	3.8252117702262e-06	0.00197628458498024	0.016798418972332
RBM47 Y537Y	522.437171526847	2	3.82057165052306e-06	0.00197628458498024	0.0108695652173913
PCDHA6 A503A	511.830618511278	3	5.89966634372697e-06	0.00296442687747036	0.0197628458498024
FTMT R20H	496.862644252181	2	4.01321900515495e-06	0.00197628458498024	0.00988142292490119
MRGPRX1 L145L	483.58688087389	2	4.15237237126203e-06	0.00197628458498024	0.016798418972332
NPTX2 D328D	475.8285429852	2	4.17397821317999e-06	0.00197628458498024	0.00592885375494071
KCNS2 D157D	475.728599259976	2	4.18316328071442e-06	0.00197628458498024	0.00790513833992095
FEZF2 G109G	460.190993307463	2	4.324401035551e-06	0.00197628458498024	0.00790513833992095
FEZF2 G115G	460.190993307463	2	4.324401035551e-06	0.00197628458498024	0.00790513833992095
CDH22 D113D	455.873737844331	2	4.39597309595285e-06	0.00197628458498024	0.0148221343873518
